# Supplementary material for: Microbiota-assisted iron uptake promotes immune tolerance in the intestine
Source: Nat Commun. 2023 May 15;14:2790. doi: 10.1038/s41467-023-38444-2 (PMC10185671; doi:10.1038/s41467-023-38444-2)
Supplement: Supplementary file 4 — Supplementary Data 1 [file 41467_2023_38444_MOESM4_ESM.xlsx]

## Sheet: Sheet1
mb_sample_id	Subject name	Sample name	Diagnosis	Sample_Data:Age	Fecal Calprotectin	Antibiotic	Immunosuppresants	mesalamine	steroids
SA079293	-	7122	CD	38	207.484	No	Yes	No	No
SA079341	-	7147	CD	50	NA	No	No	Yes	No
SA079340	-	7150	CD	41	218.335	No	Yes	No	No
SA079339	-	7153	CD	51	NA	No	No	Yes	No
SA079338	-	7184	CD	68	20.168	No	No	No	No
SA079342	-	7238	CD	67	2.58625	Yes	Yes	No	Yes
SA079343	-	7406	CD	59	NA	No	No	Yes	No
SA079346	-	7408	CD	52	NA	No	Yes	No	No
SA079345	-	7421	CD	58	79.331	No	No	Yes	No
SA079344	-	7445	CD	58	31.5876	No	Yes	No	No
SA079337	-	7486	CD	28	242.303	No	Yes	Yes	No
SA079329	-	7547	CD	38	NA	No	Yes	No	No
SA079328	-	7658	CD	55	99.6727	No	No	No	No
SA079326	-	7744	CD	49	11.5373	No	No	No	No
SA079330	-	7759	CD	29	40.4006	No	Yes	Yes	No
SA079334	-	7791	CD	34	177.951	No	Yes	No	No
SA079333	-	7843	CD	58	156.126	No	Yes	No	No
SA079365	-	7875	CD	45	222.602	No	No	No	No
SA079353	-	7938	CD	64	117.6	Yes	No	No	No
SA079356	-	7941	CD	32	260.761	No	Yes	No	No
SA079355	-	7947	CD	58	49.1065	No	Yes	No	Yes
SA079325	-	7948	CD	61	77.8633	NA	No	Yes	No
SA079318	-	7971	CD	60	3.43834	Yes	Yes	Yes	No
SA079301	-	7989	CD	36	47.2439	No	Yes	No	No
SA079295	-	8095	CD	60	108.726	No	No	No	Yes
SA079297	-	8226	CD	40	260.144	Yes	No	No	No
SA079299	-	8264	CD	42	210.66	Yes	Yes	No	No
SA079282	-	8336	CD	29	254.26	No	No	No	No
SA079281	-	8361	CD	47	35.3432	No	No	No	Yes
SA079280	-	8374	CD	30	230.581	No	No	No	No
SA079284	-	8377	CD	24	217.339	No	Yes	No	No
SA079285	-	8406	CD	24	NA	No	Yes	No	No
SA079286	-	8452	CD	26	211.33	No	No	No	Yes
SA079324	-	8462	CD	41	144.677	No	Yes	No	No
SA079317	-	8466	CD	25	8.58891	No	Yes	No	No
SA079316	-	8467	CD	27	3.96491	No	No	Yes	Yes
SA079315	-	8475	CD	66	239.132	No	Yes	No	No
SA079320	-	8483	CD	36	206.126	No	Yes	No	Yes
SA079323	-	8485	CD	51	226.335	No	No	No	No
SA079322	-	8496	CD	54	NA	No	No	Yes	No
SA079304	-	8523	CD	46	230.688	No	No	No	No
SA079303	-	8534	CD	57	61.8517	Yes	No	No	Yes
SA079307	-	8537	CD	42	NA	No	Yes	Yes	Yes
SA079308	-	8550	CD	30	241.206	No	Yes	No	Yes
SA079312	-	8564	CD	31	20.6528	No	No	Yes	No
SA079311	-	8565	CD	55	250.161	No	Yes	No	No
SA079310	-	8573	CD	31	34.0755	NA	No	Yes	Yes
SA079309	-	8577	CD	61	213.106	No	Yes	No	No
SA079354	-	8591	CD	35	237.62	No	Yes	No	No
SA079305	-	8592	CD	61	15.9191	No	No	Yes	No
SA079313	-	8624	CD	29	200.326	No	No	Yes	No
SA079321	-	8629	CD	77	1.53448	Yes	Yes	No	Yes
SA079302	-	8675	CD	30	23.678	No	Yes	No	No
SA079300	-	8746	CD	21	NA	Yes	No	No	Yes
SA079296	-	8749	CD	25	NA	Yes	No	No	Yes
SA079292	-	8753	CD	30	NA	No	Yes	No	No
SA079294	-	8758	CD	51	NA	Yes	No	No	No
SA079298	-	8783	CD	28	NA	Yes	Yes	No	No
SA079357	-	8794	CD	24	NA	No	No	NA	NA
SA079290	-	8800	CD	29	NA	No	Yes	Yes	No
SA079283	-	8802	CD	73	NA	No	No	NA	No
SA079289	-	8806	CD	31	NA	Yes	No	Yes	No
SA079288	-	8807	CD	43	209.812	Yes	Yes	No	Yes
SA079287	-	8841	CD	26	22.0635	No	No	No	No
SA079291	-	8843	CD	28	NA	No	Yes	No	Yes
SA079319	-	8847	CD	22	NA	No	No	Yes	No
SA079314	-	8878	CD	24	NA	No	No	No	No
SA079306	-	8892	CD	26	56.4272	No	Yes	No	No
SA079327	-	UMCGIBD00027	CD	51	44	No	Yes	No	No
SA079349	-	UMCGIBD00030	CD	61	40	No	No	No	No
SA079350	-	UMCGIBD00032	CD	30	46	No	Yes	No	No
SA079362	-	UMCGIBD00041	CD	59	NA	No	Yes	Yes	No
SA079336	-	UMCGIBD00064	CD	43	NA	No	No	No	Yes
SA079352	-	UMCGIBD00072	CD	44	NA	No	Yes	No	No
SA079361	-	UMCGIBD00077	CD	55	160	No	No	No	No
SA079366	-	UMCGIBD00082	CD	48	175	No	No	No	No
SA079348	-	UMCGIBD00106	CD	42	40	No	No	No	No
SA079360	-	UMCGIBD00112	CD	38	625	No	Yes	No	Yes
SA079364	-	UMCGIBD00126	CD	52	86	No	Yes	No	No
SA079367	-	UMCGIBD00141	CD	45	305	No	Yes	No	No
SA079351	-	UMCGIBD00145	CD	43	40	No	No	No	No
SA079335	-	UMCGIBD00233	CD	32	45	No	Yes	No	No
SA079331	-	UMCGIBD00238	CD	38	305	No	Yes	No	No
SA079332	-	UMCGIBD00254	CD	71	195	No	No	No	No
SA079363	-	UMCGIBD00442	CD	50	340	No	Yes	No	No
SA079347	-	UMCGIBD00458	CD	44	165	No	No	No	No
SA079358	-	UMCGIBD00485	CD	36	175	No	No	Yes	No
SA079359	-	UMCGIBD00508	CD	21	40	No	Yes	No	Yes
SA079411	-	7662	Control	32	14.2665	No	No	No	No
SA079410	-	7847	Control	23	5.2556	No	No	No	No
SA079409	-	7855	Control	25	86.7751	No	No	No	No
SA079408	-	7858	Control	27	1.28677	No	No	No	No
SA079412	-	7860	Control	23	2.23782	No	No	No	No
SA079413	-	7861	Control	23	4.56827	No	No	No	No
SA079416	-	7862	Control	26	0.66488	No	No	No	No
SA079415	-	7870	Control	26	100.761	No	No	No	No
SA079414	-	7874	Control	44	1.62362	No	No	No	No
SA079407	-	7879	Control	30	18.5815	No	No	No	No
SA079406	-	7899	Control	24	15.0904	No	No	No	No
SA079399	-	7904	Control	24	17.0851	No	No	No	No
SA079398	-	7906	Control	24	2.46327	No	No	No	No
SA079397	-	7908	Control	23	NA	No	No	No	No
SA079396	-	7909	Control	24	6.01241	No	No	No	No
SA079400	-	7910	Control	24	8.44367	No	No	No	No
SA079401	-	7911	Control	26	39.7457	No	No	No	No
SA079405	-	7912	Control	25	22.2164	No	No	No	No
SA079404	-	7955	Control	43	NA	No	No	No	No
SA079418	-	8244	Control	47	1.74443	No	No	No	No
SA079403	-	8283	Control	39	NA	No	No	No	No
SA079402	-	8332	Control	62	NA	No	No	No	No
SA079417	-	8589	Control	58	150.803	No	No	No	No
SA079421	-	8683	Control	82	205.352	No	No	No	No
SA079395	-	8754	Control	30	NA	No	No	No	No
SA079420	-	8764	Control	30	NA	No	No	No	No
SA079419	-	8765	Control	31	NA	No	No	No	No
SA079422	-	8774	Control	30	NA	No	No	No	No
SA079423	-	8776	Control	32	NA	No	No	No	No
SA079368	-	8784	Control	61	NA	No	No	No	No
SA079369	-	8788	Control	33	NA	No	No	No	No
SA079370	-	8789	Control	32	NA	No	No	No	No
SA079394	-	9126	Control	67	NA	No	No	No	No
SA079387	-	9148	Control	22	NA	No	No	No	No
SA079386	-	LLDeep_0001	Control	40	10	No	NA	NA	NA
SA079385	-	LLDeep_0003	Control	41	46	No	NA	NA	NA
SA079384	-	LLDeep_0010	Control	26	10	No	NA	NA	NA
SA079388	-	LLDeep_0011	Control	33	91	No	NA	NA	NA
SA079389	-	LLDeep_0012	Control	32	17.8	No	NA	NA	NA
SA079393	-	LLDeep_0015	Control	35	97.5	No	NA	NA	NA
SA079392	-	LLDeep_0018	Control	28	71.2	No	NA	NA	NA
SA079391	-	LLDeep_0021	Control	35	21.5	No	NA	NA	NA
SA079390	-	LLDeep_0022	Control	35	360	No	NA	NA	NA
SA079383	-	LLDeep_0024	Control	53	125.2	No	NA	NA	NA
SA079382	-	LLDeep_0026	Control	53	10	No	NA	NA	NA
SA079375	-	LLDeep_0027	Control	51	20.9	No	NA	NA	NA
SA079371	-	LLDeep_0028	Control	50	107	No	NA	NA	NA
SA079374	-	LLDeep_0029	Control	49	28.9	No	NA	NA	NA
SA079373	-	LLDeep_0030	Control	48	10	No	NA	NA	NA
SA079372	-	LLDeep_0033	Control	36	14.3	No	NA	NA	NA
SA079376	-	LLDeep_0034	Control	32	36.5	No	NA	NA	NA
SA079377	-	LLDeep_0037	Control	46	16.3	No	NA	NA	NA
SA079381	-	LLDeep_0039	Control	40	56.4	No	NA	NA	NA
SA079380	-	LLDeep_0043	Control	32	46.6	No	NA	NA	NA
SA079379	-	LLDeep_0047	Control	52	13.3	No	NA	NA	NA
SA079378	-	LLDeep_0052	Control	51	10	No	NA	NA	NA
SA079447	-	7496	UC	24	17.8984	No	Yes	Yes	No
SA079448	-	7506	UC	71	NA	No	No	Yes	No
SA079449	-	7762	UC	40	7.21356	NA	No	Yes	NA
SA079446	-	7776	UC	29	17.9968	No	Yes	No	No
SA079443	-	7852	UC	58	68.008	No	No	No	Yes
SA079459	-	7897	UC	32	53.4026	Yes	Yes	No	No
SA079482	-	8096	UC	26	277.128	No	Yes	Yes	No
SA079483	-	8101	UC	37	NA	No	Yes	No	No
SA079489	-	8106	UC	21	265.596	No	No	No	Yes
SA079490	-	8129	UC	22	242.415	No	No	Yes	Yes
SA079497	-	8275	UC	65	209.825	No	No	Yes	No
SA079494	-	8441	UC	25	7.64544	No	Yes	No	No
SA079491	-	8444	UC	69	31.9417	No	Yes	No	No
SA079492	-	8447	UC	66	164.544	No	No	Yes	No
SA079493	-	8458	UC	32	10.7906	Yes	Yes	No	Yes
SA079480	-	8464	UC	28	166.389	No	Yes	No	Yes
SA079479	-	8480	UC	35	235.143	No	No	No	Yes
SA079466	-	8502	UC	20	NA	No	No	Yes	Yes
SA079467	-	8503	UC	64	12.415	No	No	No	No
SA079468	-	8511	UC	27	247.226	No	Yes	No	Yes
SA079465	-	8513	UC	72	32.0113	No	No	Yes	No
SA079464	-	8515	UC	64	153.317	No	No	Yes	No
SA079499	-	8605	UC	27	231.347	No	No	Yes	Yes
SA079495	-	8628	UC	71	193.826	No	Yes	Yes	No
SA079481	-	8667	UC	74	NA	No	Yes	Yes	No
SA079488	-	8692	UC	68	NA	No	No	No	No
SA079435	-	8696	UC	30	NA	No	No	Yes	No
SA079437	-	8728	UC	31	NA	No	No	No	No
SA079452	-	8734	UC	29	NA	No	Yes	Yes	Yes
SA079458	-	8735	UC	28	NA	No	Yes	Yes	Yes
SA079496	-	8778	UC	37	NA	No	No	No	No
SA079442	-	8785	UC	36	NA	No	No	No	No
SA079457	-	8795	UC	31	NA	No	No	Yes	No
SA079441	-	8803	UC	74	NA	No	Yes	Yes	No
SA079454	-	8805	UC	23	240.093	Yes	No	Yes	Yes
SA079440	-	8809	UC	63	NA	No	No	No	No
SA079486	-	8815	UC	38	NA	No	No	No	No
SA079485	-	8844	UC	27	NA	No	Yes	No	No
SA079484	-	8846	UC	55	NA	No	Yes	No	No
SA079498	-	8849	UC	33	144.814	Yes	No	No	No
SA079461	-	8882	UC	62	223.979	No	Yes	No	No
SA079473	-	8894	UC	75	NA	No	No	No	No
SA079472	-	8898	UC	29	NA	No	No	No	Yes
SA079471	-	8924	UC	31	NA	No	No	Yes	No
SA079474	-	8932	UC	72	256.609	Yes	Yes	No	Yes
SA079475	-	8982	UC	76	NA	No	No	Yes	No
SA079478	-	8998	UC	62	NA	No	Yes	No	No
SA079477	-	9010	UC	41	NA	No	No	Yes	No
SA079476	-	9018	UC	30	NA	No	Yes	No	Yes
SA079470	-	9030	UC	59	NA	No	No	Yes	No
SA079469	-	9033	UC	71	NA	No	No	Yes	No
SA079463	-	9074	UC	35	NA	No	No	Yes	No
SA079462	-	9079	UC	68	NA	No	No	Yes	No
SA079433	-	UMCGIBD00004	UC	28	2170	No	No	Yes	Yes
SA079436	-	UMCGIBD00053	UC	30	40	No	No	Yes	No
SA079487	-	UMCGIBD00122	UC	64	64	No	No	Yes	Yes
SA079460	-	UMCGIBD00167	UC	63	280	No	No	Yes	No
SA079453	-	UMCGIBD00208	UC	61	40	No	No	No	No
SA079425	-	UMCGIBD00249	UC	28	130	No	No	Yes	No
SA079431	-	UMCGIBD00250	UC	80	2440	No	No	Yes	No
SA079426	-	UMCGIBD00266	UC	23	435	No	No	Yes	No
SA079439	-	UMCGIBD00269	UC	70	510	No	Yes	Yes	Yes
SA079427	-	UMCGIBD00327	UC	75	NA	No	No	No	No
SA079428	-	UMCGIBD00347	UC	28	NA	No	No	Yes	No
SA079429	-	UMCGIBD00361	UC	67	57	No	No	No	No
SA079438	-	UMCGIBD00371	UC	28	41	No	No	No	No
SA079451	-	UMCGIBD00389	UC	67	220	No	No	Yes	No
SA079444	-	UMCGIBD00393	UC	65	130	No	No	Yes	No
SA079455	-	UMCGIBD00412	UC	28	225	No	No	No	No
SA079424	-	UMCGIBD00461	UC	67	40	No	No	No	Yes
SA079432	-	UMCGIBD00529	UC	64	40	No	No	Yes	Yes
SA079456	-	UMCGIBD00539	UC	77	415	No	No	Yes	No
SA079450	-	UMCGIBD00588	UC	68	440	No	No	Yes	No
SA079445	-	UMCGIBD00593	UC	21	40	No	No	Yes	No
SA079434	-	UMCGIBD00613	UC	29	40	No	No	Yes	No
SA079430	-	UMCGIBD00645	UC	19	40	No	No	Yes	No
