# Supplementary material for: Microbiota-assisted iron uptake promotes immune tolerance in the intestine
Source: Nat Commun. 2023 May 15;14:2790. doi: 10.1038/s41467-023-38444-2 (PMC10185671; doi:10.1038/s41467-023-38444-2)
Supplement: Supplementary file 5 — Supplementary Data 2 [file 41467_2023_38444_MOESM5_ESM.xlsx]

## Sheet: Table S2
Project	External ID	Participant ID	site_sub_coll	data_type	week_num	date_of_receipt	interval_days	visit_num	Research Project	PDO Number	GSSR IDs	Product	LCSET	Aggregated Lanes	WR ID	# Lanes in Aggregation	reads_raw	reads_filtered	reads_qc_fail	reads_human	reads_ribosomal	reads_viral	Delta	IntervalName	IntervalSequence	ProjectSpecificID	site_name	Age at diagnosis	Has the subject had a cholecystectomy?	Has the subject had a prior abdominal surgery (other)?	Has the next visit been scheduled?	Has the subject been given new stool kits?	Has the subject completed the FFQ/YAQ?	Education Level	Occupation	Scanned FFQ/YAQ document:	FFQ/YAQ results:	Has the subject had an appendectomy?	Has the subject had a tonsillectomy?	biopsy_location	Were study bloods drawn?	Whole blood received at Broad:	Serum tube #1 received at CSMC:	Serum tubes #2-4 received at MGH:	Whole Blood (DNA)	Serum #1	Serum #2	Serum #3	Serum #4
C3001CSC1_BP	206615	C3001	C3001CSC1	biopsy_16S	2			1	ibdmdb															Screening Colonoscopy	1	3001	Cedars-Sinai	28						Bachelor's degree	Paid					Rectum		No	No	No
C3001CSC2_BP	206614	C3001	C3001CSC2	biopsy_16S	2			1	ibdmdb															Screening Colonoscopy	1	3001	Cedars-Sinai	28						Bachelor's degree	Paid					Ileum		No	No	No
C3002CSC1_BP	206617	C3002	C3002CSC1	biopsy_16S	0			1	ibdmdb															Screening Colonoscopy	1	3002	Cedars-Sinai	47						Professional/Doctoral degree	Retired					Sigmoid Colon		No	No	No
C3002CSC2_BP	206619	C3002	C3002CSC2	biopsy_16S	0			1	ibdmdb															Screening Colonoscopy	1	3002	Cedars-Sinai	47						Professional/Doctoral degree	Retired					Rectum		No	No	No
C3002CSC3_BP	206616	C3002	C3002CSC3	biopsy_16S	0			1	ibdmdb															Screening Colonoscopy	1	3002	Cedars-Sinai	47						Professional/Doctoral degree	Retired					Ileum		No	No	No
C3002CSC4_BP	206618	C3002	C3002CSC4	biopsy_16S	0			1	ibdmdb															Screening Colonoscopy	1	3002	Cedars-Sinai	47						Professional/Doctoral degree	Retired					Sigmoid Colon		No	No	No
C3003CSC1_BP	206621	C3003	C3003CSC1	biopsy_16S	1			1	ibdmdb															Screening Colonoscopy	1	3003	Cedars-Sinai	29						Master's degree	Paid					Rectum		No	No	No
C3003CSC2_BP	206622	C3003	C3003CSC2	biopsy_16S	1			1	ibdmdb															Screening Colonoscopy	1	3003	Cedars-Sinai	29						Master's degree	Paid					Sigmoid Colon		No	No	No
C3003CSC3_BP	206620	C3003	C3003CSC3	biopsy_16S	1			1	ibdmdb															Screening Colonoscopy	1	3003	Cedars-Sinai	29						Master's degree	Paid					Ileum		No	No	No
C3004CSC1_BP	206624	C3004	C3004CSC1	biopsy_16S	0			1	ibdmdb															Screening Colonoscopy	1	3004	Cedars-Sinai	33						Bachelor's degree	Paid					Rectum		No	No	No
C3004CSC2_BP	206623	C3004	C3004CSC2	biopsy_16S	0			1	ibdmdb															Screening Colonoscopy	1	3004	Cedars-Sinai	33						Bachelor's degree	Paid					Ileum		No	No	No
C3004CSC3_BP	206626	C3004	C3004CSC3	biopsy_16S	0			1	ibdmdb															Screening Colonoscopy	1	3004	Cedars-Sinai	33						Bachelor's degree	Paid					Descending (left-sided) colon		No	No	No
C3004CSC4_BP	206625	C3004	C3004CSC4	biopsy_16S	0			1	ibdmdb															Screening Colonoscopy	1	3004	Cedars-Sinai	33						Bachelor's degree	Paid					Sigmoid Colon		No	No	No
C3005CSC1_BP	206628	C3005	C3005CSC1	biopsy_16S	0			1	ibdmdb															Screening Colonoscopy	1	3005	Cedars-Sinai	58						Some college, no degree	Retired					Rectum		No	No	No
C3005CSC2_BP	206627	C3005	C3005CSC2	biopsy_16S	0			1	ibdmdb															Screening Colonoscopy	1	3005	Cedars-Sinai	58						Some college, no degree	Retired					Ileum		No	No	No
C3006CSC1_BP	206630	C3006	C3006CSC1	biopsy_16S	0			1	ibdmdb															Screening Colonoscopy	1	3006	Cedars-Sinai	24						Professional/Doctoral degree	Paid					Rectum		No	No	No
C3006CSC2_BP	206629	C3006	C3006CSC2	biopsy_16S	0			1	ibdmdb															Screening Colonoscopy	1	3006	Cedars-Sinai	24						Professional/Doctoral degree	Paid					Ileum		No	No	No
C3011CSC1_BP	206636	C3011	C3011CSC1	biopsy_16S	4			1	ibdmdb															Screening Colonoscopy	1	3011	Cedars-Sinai	25						Professional/Doctoral degree	Paid					Rectum		No	No	No
C3011CSC2_BP	206635	C3011	C3011CSC2	biopsy_16S	4			1	ibdmdb															Screening Colonoscopy	1	3011	Cedars-Sinai	25						Professional/Doctoral degree	Paid					Ileum		No	No	No
C3015CSC1_BP	206644	C3015	C3015CSC1	biopsy_16S	1			1	ibdmdb															Screening Colonoscopy	1	3015	Cedars-Sinai	37						Unknown/Not Reported	Unknown/Not Reported					Rectum		No	No	No
C3015CSC2_BP	206643	C3015	C3015CSC2	biopsy_16S	1			1	ibdmdb															Screening Colonoscopy	1	3015	Cedars-Sinai	37						Unknown/Not Reported	Unknown/Not Reported					Ileum		No	No	No
C3016CSC1_BP	206645	C3016	C3016CSC1	biopsy_16S	0			1	ibdmdb															Screening Colonoscopy	1	3016	Cedars-Sinai	12						Bachelor's degree	Paid					Ileum		No	No	No
C3016CSC2_BP	206646	C3016	C3016CSC2	biopsy_16S	0			1	ibdmdb															Screening Colonoscopy	1	3016	Cedars-Sinai	12						Bachelor's degree	Paid					Rectum		No	No	No
C3017CSC1_BP	206648	C3017	C3017CSC1	biopsy_16S	0			1	ibdmdb															Screening Colonoscopy	1	3017	Cedars-Sinai	8						Unknown/Not Reported	Unknown/Not Reported					Rectum		No	No	No
C3017CSC2_BP	206647	C3017	C3017CSC2	biopsy_16S	0			1	ibdmdb															Screening Colonoscopy	1	3017	Cedars-Sinai	8						Unknown/Not Reported	Unknown/Not Reported					Ileum		No	No	No
C3021CSC1_BP	206656	C3021	C3021CSC1	biopsy_16S	2			1	ibdmdb															Screening Colonoscopy	1	3021	Cedars-Sinai	29						Unknown/Not Reported	Unknown/Not Reported					Rectum		No	No	No
C3021CSC2_BP	206655	C3021	C3021CSC2	biopsy_16S	2			1	ibdmdb															Screening Colonoscopy	1	3021	Cedars-Sinai	29						Unknown/Not Reported	Unknown/Not Reported					Ileum		No	No	No
C3022CSC1_BP	206657	C3022	C3022CSC1	biopsy_16S	0			1	ibdmdb															Screening Colonoscopy	1	3022	Cedars-Sinai							Unknown/Not Reported	Unknown/Not Reported					Ileum		No	No	No
C3022CSC2_BP	206658	C3022	C3022CSC2	biopsy_16S	0			1	ibdmdb															Screening Colonoscopy	1	3022	Cedars-Sinai							Unknown/Not Reported	Unknown/Not Reported					Rectum		No	No	No
C3023CSC1_BP	206659	C3023	C3023CSC1	biopsy_16S	0			1	ibdmdb															Screening Colonoscopy	1	3023	Cedars-Sinai	45						Unknown/Not Reported	Unknown/Not Reported					Ileum		No	No	No
C3023CSC2_BP	206660	C3023	C3023CSC2	biopsy_16S	0			1	ibdmdb															Screening Colonoscopy	1	3023	Cedars-Sinai	45						Unknown/Not Reported	Unknown/Not Reported					Rectum		No	No	No
C3027CSC1_BP	206667	C3027	C3027CSC1	biopsy_16S	0			1	ibdmdb															Screening Colonoscopy	1	3027	Cedars-Sinai	29							Paid					Ileum		No	No	No
C3027CSC2_BP	206668	C3027	C3027CSC2	biopsy_16S	0			1	ibdmdb															Screening Colonoscopy	1	3027	Cedars-Sinai	29							Paid					Rectum		No	No	No
C3029CSC1_BP	206670	C3029	C3029CSC1	biopsy_16S	0			1	ibdmdb															Screening Colonoscopy	1	3029	Cedars-Sinai	20						Unknown/Not Reported	Paid					Rectum		No	No	No
C3029CSC2_BP	206669	C3029	C3029CSC2	biopsy_16S	0			1	ibdmdb															Screening Colonoscopy	1	3029	Cedars-Sinai	20						Unknown/Not Reported	Paid					Ileum		No	No	No
C3030CSC1_BP	206671	C3030	C3030CSC1	biopsy_16S	0			1	ibdmdb															Screening Colonoscopy	1	3030	Cedars-Sinai	5						Unknown/Not Reported	Paid					Ileum		No	No	No
C3030CSC2_BP	206672	C3030	C3030CSC2	biopsy_16S	0			1	ibdmdb															Screening Colonoscopy	1	3030	Cedars-Sinai	5						Unknown/Not Reported	Paid					Rectum		No	No	No
C3031CSC2_BP	206673	C3031	C3031CSC2	biopsy_16S	0			1	ibdmdb															Screening Colonoscopy	1	3031	Cedars-Sinai	18						Unknown/Not Reported	Paid					Rectum		No	No	No
C3032CSC1_BP	206676	C3032	C3032CSC1	biopsy_16S	1			1	ibdmdb															Screening Colonoscopy	1	3032	Cedars-Sinai	19						Unknown/Not Reported	Paid					Rectum		No	No	No
C3032CSC2_BP	206675	C3032	C3032CSC2	biopsy_16S	1			1	ibdmdb															Screening Colonoscopy	1	3032	Cedars-Sinai	19						Unknown/Not Reported	Paid					Ileum		No	No	No
C3034CSC1_BP	206677	C3034	C3034CSC1	biopsy_16S	0			1	ibdmdb															Screening Colonoscopy	1	3034	Cedars-Sinai	35						Unknown/Not Reported	Unknown/Not Reported					Ileum		No	No	No
C3034CSC2_BP	206678	C3034	C3034CSC2	biopsy_16S	0			1	ibdmdb															Screening Colonoscopy	1	3034	Cedars-Sinai	35						Unknown/Not Reported	Unknown/Not Reported					Rectum		No	No	No
C3035CSC1_BP	206681	C3035	C3035CSC1	biopsy_16S	0			1	ibdmdb															Screening Colonoscopy	1	3035	Cedars-Sinai	30						Unknown/Not Reported	Paid					Ileum		No	No	No
C3035CSC2_BP	206682	C3035	C3035CSC2	biopsy_16S	0			1	ibdmdb															Screening Colonoscopy	1	3035	Cedars-Sinai	30						Unknown/Not Reported	Paid					Rectum		No	No	No
C3037CSC1_BP	206684	C3037	C3037CSC1	biopsy_16S	0			1	ibdmdb															Screening Colonoscopy	1	3037	Cedars-Sinai	28						Unknown/Not Reported	Paid					Rectum		No	No	No
C3037CSC2_BP	206683	C3037	C3037CSC2	biopsy_16S	0			1	ibdmdb															Screening Colonoscopy	1	3037	Cedars-Sinai	28						Unknown/Not Reported	Paid					Ileum		No	No	No
H4001CSC1_BP	206695	H4001	H4001CSC1	biopsy_16S	0			1	ibdmdb															Screening Colonoscopy	1	4001	Cincinnati	14						Some high school	Student					Rectum		No	No	No
H4004CSC1_BP	206700	H4004	H4004CSC1	biopsy_16S	0			1	ibdmdb															Screening Colonoscopy	1	4004	Cincinnati	14						Some high school	Student					Rectum		No	No	No
H4004CB1_BP	206757	H4004	H4004CB1	biopsy_16S	46			32	ibdmdb															Additional Biopsy	32	4004	Cincinnati	14						Some high school	Student					Rectum		No	No	No
H4004CB2_BP	206758	H4004	H4004CB2	biopsy_16S	46			32	ibdmdb															Additional Biopsy	32	4004	Cincinnati	14						Some high school	Student					Ileum		No	No	No
H4006CSC1_BP	206702	H4006	H4006CSC1	biopsy_16S	0			1	ibdmdb															Screening Colonoscopy	1	4006	Cincinnati	8						7th grade or less	Student					Ileum		No	No	No
H4006CSC2_BP	206701	H4006	H4006CSC2	biopsy_16S	0			1	ibdmdb															Screening Colonoscopy	1	4006	Cincinnati	8						7th grade or less	Student					Rectum		No	No	No
H4007CSC1_BP	206708	H4007	H4007CSC1	biopsy_16S	0			1	ibdmdb															Screening Colonoscopy	1	4007	Cincinnati	15						Some high school	Student					Ileum		No	No	No
H4007CSC2_BP	206709	H4007	H4007CSC2	biopsy_16S	0			1	ibdmdb															Screening Colonoscopy	1	4007	Cincinnati	15						Some high school	Student					Rectum		No	No	No
H4007CB1_BP	206746	H4007	H4007CB1	biopsy_16S	45			32	ibdmdb															Additional Biopsy	32	4007	Cincinnati	15						Some high school	Student					Ileum		No	No	No
H4007CB2_BP	206747	H4007	H4007CB2	biopsy_16S	45			32	ibdmdb															Additional Biopsy	32	4007	Cincinnati	15						Some high school	Student					Rectum		No	No	No
H4008CSC1_BP	206704	H4008	H4008CSC1	biopsy_16S	0			1	ibdmdb															Screening Colonoscopy	1	4008	Cincinnati							7th grade or less	Student					Rectum		No	No	No
H4008CSC2_BP	206703	H4008	H4008CSC2	biopsy_16S	0			1	ibdmdb															Screening Colonoscopy	1	4008	Cincinnati							7th grade or less	Student					Ileum		No	No	No
H4008CB1_BP	206753	H4008	H4008CB1	biopsy_16S	33			32	ibdmdb															Additional Biopsy	32	4008	Cincinnati							7th grade or less	Student					Rectum		No	No	No
H4008CB2_BP	206752	H4008	H4008CB2	biopsy_16S	33			32	ibdmdb															Additional Biopsy	32	4008	Cincinnati							7th grade or less	Student					Ileum		No	No	No
H4009CSC1_BP	206711	H4009	H4009CSC1	biopsy_16S	1			1	ibdmdb															Screening Colonoscopy	1	4009	Cincinnati							7th grade or less	Student					Rectum		No	No	No
H4009CSC2_BP	206710	H4009	H4009CSC2	biopsy_16S	1			1	ibdmdb															Screening Colonoscopy	1	4009	Cincinnati							7th grade or less	Student					Ileum		No	No	No
H4010CSC1_BP	206713	H4010	H4010CSC1	biopsy_16S	1			1	ibdmdb															Screening Colonoscopy	1	4010	Cincinnati	13						7th grade or less	Student					Rectum		No	No	No
H4010CSC2_BP	206712	H4010	H4010CSC2	biopsy_16S	1			1	ibdmdb															Screening Colonoscopy	1	4010	Cincinnati	13						7th grade or less	Student					Ileum		No	No	No
H4013CSC1_BP	206719	H4013	H4013CSC1	biopsy_16S	1			1	ibdmdb															Screening Colonoscopy	1	4013	Cincinnati							7th grade or less	Student					Rectum		No	No	No
H4013CSC2_BP	206718	H4013	H4013CSC2	biopsy_16S	1			1	ibdmdb															Screening Colonoscopy	1	4013	Cincinnati							7th grade or less	Student					Ileum		No	No	No
H4014CSC1_BP	206720	H4014	H4014CSC1	biopsy_16S	0			1	ibdmdb															Screening Colonoscopy	1	4014	Cincinnati	10						7th grade or less	Student					Rectum		No	No	No
H4014CSC2_BP	206721	H4014	H4014CSC2	biopsy_16S	0			1	ibdmdb															Screening Colonoscopy	1	4014	Cincinnati	10						7th grade or less	Student					Ileum		No	No	No
H4015CSC1_BP	206723	H4015	H4015CSC1	biopsy_16S	0			1	ibdmdb															Screening Colonoscopy	1	4015	Cincinnati	15						Some high school	Student					Rectum		No	No	No
H4015CSC2_BP	206724	H4015	H4015CSC2	biopsy_16S	0			1	ibdmdb															Screening Colonoscopy	1	4015	Cincinnati	15						Some high school	Student					Ileum		No	No	No
H4016CSC1_BP	206726	H4016	H4016CSC1	biopsy_16S	1			1	ibdmdb															Screening Colonoscopy	1	4016	Cincinnati							7th grade or less	Student					Rectum		No	No	No
H4016CSC2_BP	206725	H4016	H4016CSC2	biopsy_16S	1			1	ibdmdb															Screening Colonoscopy	1	4016	Cincinnati							7th grade or less	Student					Ileum		No	No	No
H4017CSC1_BP	206728	H4017	H4017CSC1	biopsy_16S	0			1	ibdmdb															Screening Colonoscopy	1	4017	Cincinnati	16						Some high school	Student					Ileum		No	No	No
H4017CSC2_BP	206727	H4017	H4017CSC2	biopsy_16S	0			1	ibdmdb															Screening Colonoscopy	1	4017	Cincinnati	16						Some high school	Student					Rectum		No	No	No
H4018CSC1_BP	206730	H4018	H4018CSC1	biopsy_16S	0			1	ibdmdb															Screening Colonoscopy	1	4018	Cincinnati							7th grade or less	Student					Rectum		No	No	No
H4018CSC2_BP	206729	H4018	H4018CSC2	biopsy_16S	0			1	ibdmdb															Screening Colonoscopy	1	4018	Cincinnati							7th grade or less	Student					Ileum		No	No	No
H4019CSC1_BP	206732	H4019	H4019CSC1	biopsy_16S	0			1	ibdmdb															Screening Colonoscopy	1	4019	Cincinnati	11						7th grade or less	Student					Rectum		No	No	No
H4019CSC2_BP	206731	H4019	H4019CSC2	biopsy_16S	0			1	ibdmdb															Screening Colonoscopy	1	4019	Cincinnati	11						7th grade or less	Student					Ileum		No	No	No
H4019CB1_BP	206754	H4019	H4019CB1	biopsy_16S	21			32	ibdmdb															Additional Biopsy	32	4019	Cincinnati	11						7th grade or less	Student					Rectum		No	No	No
H4020CSC1_BP	206734	H4020	H4020CSC1	biopsy_16S	1			1	ibdmdb															Screening Colonoscopy	1	4020	Cincinnati	13						Some high school	Student					Rectum		No	No	No
H4020CSC2_BP	206733	H4020	H4020CSC2	biopsy_16S	1			1	ibdmdb															Screening Colonoscopy	1	4020	Cincinnati	13						Some high school	Student					Ileum		No	No	No
H4022CSC1_BP	206739	H4022	H4022CSC1	biopsy_16S	0			1	ibdmdb															Screening Colonoscopy	1	4022	Cincinnati							7th grade or less	Student					Rectum		No	No	No
H4022CSC2_BP	206738	H4022	H4022CSC2	biopsy_16S	0			1	ibdmdb															Screening Colonoscopy	1	4022	Cincinnati							7th grade or less	Student					Ileum		No	No	No
H4023CSC1_BP	206741	H4023	H4023CSC1	biopsy_16S	0			1	ibdmdb															Screening Colonoscopy	1	4023	Cincinnati							Some high school	Student					Rectum		No	No	No
H4023CSC2_BP	206740	H4023	H4023CSC2	biopsy_16S	0			1	ibdmdb															Screening Colonoscopy	1	4023	Cincinnati							Some high school	Student					Ileum		No	No	No
H4024CSC1_BP	206742	H4024	H4024CSC1	biopsy_16S	0			1	ibdmdb															Screening Colonoscopy	1	4024	Cincinnati							7th grade or less	Student					Rectum		No	No	No
H4024CSC2_BP	206743	H4024	H4024CSC2	biopsy_16S	0			1	ibdmdb															Screening Colonoscopy	1	4024	Cincinnati							7th grade or less	Student					Ileum		No	No	No
H4028CSC1_BP	206750	H4028	H4028CSC1	biopsy_16S	0			1	ibdmdb															Screening Colonoscopy	1	4028	Cincinnati	13						7th grade or less	Student					Ileum		No	No	No
H4028CSC2_BP	206751	H4028	H4028CSC2	biopsy_16S	0			1	ibdmdb															Screening Colonoscopy	1	4028	Cincinnati	13						7th grade or less	Student					Rectum		No	No	No
H4031CSC1_BP	206756	H4031	H4031CSC1	biopsy_16S	0			1	ibdmdb															Screening Colonoscopy	1	4031	Cincinnati	12						7th grade or less	Student					Ileum		No	No	No
H4031CSC2_BP	206755	H4031	H4031CSC2	biopsy_16S	0			1	ibdmdb															Screening Colonoscopy	1	4031	Cincinnati	12						7th grade or less	Student					Rectum		No	No	No
H4035CSC1_BP	206762	H4035	H4035CSC1	biopsy_16S	0			1	ibdmdb															Screening Colonoscopy	1	4035	Cincinnati	16						Some high school	Student					Rectum		No	No	No
H4035CSC2_BP	206761	H4035	H4035CSC2	biopsy_16S	0			1	ibdmdb															Screening Colonoscopy	1	4035	Cincinnati	16						Some high school	Student					Ileum		No	No	No
H4038CSC1_BP	206767	H4038	H4038CSC1	biopsy_16S	0			1	ibdmdb															Screening Colonoscopy	1	4038	Cincinnati	15						Some high school	Student					Rectum		No	No	No
H4038CSC2_BP	206766	H4038	H4038CSC2	biopsy_16S	0			1	ibdmdb															Screening Colonoscopy	1	4038	Cincinnati	15						Some high school	Student					Ileum		No	No	No
H4039CSC1_BP	206769	H4039	H4039CSC1	biopsy_16S	0			1	ibdmdb															Screening Colonoscopy	1	4039	Cincinnati	12						7th grade or less	Student					Rectum		No	No	No
H4039CSC2_BP	206768	H4039	H4039CSC2	biopsy_16S	0			1	ibdmdb															Screening Colonoscopy	1	4039	Cincinnati	12						7th grade or less	Student					Ileum		No	No	No
H4040CSC1_BP	206770	H4040	H4040CSC1	biopsy_16S	1			1	ibdmdb															Screening Colonoscopy	1	4040	Cincinnati	13						Some high school	Student					Rectum		No	No	No
H4042CSC1_BP	224330	H4042	H4042CSC1	biopsy_16S	1			1	ibdmdb															Screening Colonoscopy	1	4042	Cincinnati	15						Some high school	Student					Rectum		No	No	No
H4043CSC1_BP	224327	H4043	H4043CSC1	biopsy_16S				1	ibdmdb															Screening Colonoscopy	1	4043	Cincinnati	14						Some high school	Student					Ileum		No	No	No
H4043CSC2_BP	224328	H4043	H4043CSC2	biopsy_16S				1	ibdmdb															Screening Colonoscopy	1	4043	Cincinnati	14						Some high school	Student					Rectum		No	No	No
H4044CSC1_BP	224325	H4044	H4044CSC1	biopsy_16S	0			1	ibdmdb															Screening Colonoscopy	1	4044	Cincinnati	16						Some high school	Student					Ileum		No	No	No
H4044CSC2_BP	224326	H4044	H4044CSC2	biopsy_16S	0			1	ibdmdb															Screening Colonoscopy	1	4044	Cincinnati	16						Some high school	Student					Rectum		No	No	No
H4045CSC1_BP	224324	H4045	H4045CSC1	biopsy_16S	2			1	ibdmdb															Screening Colonoscopy	1	4045	Cincinnati							Some high school	Student					Rectum		No	No	No
H4045CSC2_BP	224323	H4045	H4045CSC2	biopsy_16S	2			1	ibdmdb															Screening Colonoscopy	1	4045	Cincinnati							Some high school	Student					Ileum		No	No	No
M2008CSC1_BP	206536	M2008	M2008CSC1	biopsy_16S	0			1	ibdmdb															Screening Colonoscopy	1	2008	MGH	30						Bachelor's degree	Paid					Transverse colon		No	No	No
M2008CSC2_BP	206538	M2008	M2008CSC2	biopsy_16S	0			1	ibdmdb															Screening Colonoscopy	1	2008	MGH	30						Bachelor's degree	Paid					Rectum		No	No	No
M2008CSC3_BP	206534	M2008	M2008CSC3	biopsy_16S	0			1	ibdmdb															Screening Colonoscopy	1	2008	MGH	30						Bachelor's degree	Paid					Ileum		No	No	No
M2008CB1_BP	215050	M2008	M2008CB1	biopsy_16S	53			32	ibdmdb															Additional Biopsy	32	2008	MGH	30						Bachelor's degree	Paid					Rectum		No	No	No
M2008CB2_BP	215023	M2008	M2008CB2	biopsy_16S	53			32	ibdmdb															Additional Biopsy	32	2008	MGH	30						Bachelor's degree	Paid					Descending (left-sided) colon		No	No	No
M2014CSC1_BP	206548	M2014	M2014CSC1	biopsy_16S	0			1	ibdmdb															Screening Colonoscopy	1	2014	MGH	30						Professional/Doctoral degree	Paid					Rectum		No	No	No
M2014CSC2_BP	206547	M2014	M2014CSC2	biopsy_16S	0			1	ibdmdb															Screening Colonoscopy	1	2014	MGH	30						Professional/Doctoral degree	Paid					Ileum		No	No	No
M2021CSC1_BP	206562	M2021	M2021CSC1	biopsy_16S	0			1	ibdmdb															Screening Colonoscopy	1	2021	MGH	26						Some college, no degree	Student					Rectum		No	No	No
M2021CSC2_BP	206561	M2021	M2021CSC2	biopsy_16S	0			1	ibdmdb															Screening Colonoscopy	1	2021	MGH	26						Some college, no degree	Student					Rectum		No	No	No
M2021CB1_BP	206564	M2021	M2021CB1	biopsy_16S	3			32	ibdmdb															Additional Biopsy	32	2021	MGH	26						Some college, no degree	Student					Cecum		No	No	No
M2021CB2_BP	206563	M2021	M2021CB2	biopsy_16S	3			32	ibdmdb															Additional Biopsy	32	2021	MGH	26						Some college, no degree	Student					Ileum		No	No	No
M2025CSC1_BP	206570	M2025	M2025CSC1	biopsy_16S	1			1	ibdmdb															Screening Colonoscopy	1	2025	MGH	43						High school graduate or GED	Paid					Rectum		No	No	No
M2025CSC2_BP	206569	M2025	M2025CSC2	biopsy_16S	1			1	ibdmdb															Screening Colonoscopy	1	2025	MGH	43						High school graduate or GED	Paid					Ileum		No	No	No
M2025CB1_BP	215067	M2025	M2025CB1	biopsy_16S	40			32	ibdmdb															Additional Biopsy	32	2025	MGH	43						High school graduate or GED	Paid					Sigmoid Colon		No	No	No
M2026CSC1_BP	206571	M2026	M2026CSC1	biopsy_16S	0			1	ibdmdb															Screening Colonoscopy	1	2026	MGH	21						Some college, no degree	Student					Ileum		No	No	No
M2026CSC2_BP	206603	M2026	M2026CSC2	biopsy_16S	0			1	ibdmdb															Screening Colonoscopy	1	2026	MGH	21						Some college, no degree	Student					Ascending (right-sided) colon		No	No	No
M2026CSC3_BP	206572	M2026	M2026CSC3	biopsy_16S	0			1	ibdmdb															Screening Colonoscopy	1	2026	MGH	21						Some college, no degree	Student					Rectum		No	No	No
M2027CSC1_BP	206604	M2027	M2027CSC1	biopsy_16S	2			1	ibdmdb															Screening Colonoscopy	1	2027	MGH	41						High school graduate or GED	Paid					Ileum		No	No	No
M2027CSC2_BP	206605	M2027	M2027CSC2	biopsy_16S	2			1	ibdmdb															Screening Colonoscopy	1	2027	MGH	41						High school graduate or GED	Paid					Rectum		No	No	No
M2028CSC1_BP	206608	M2028	M2028CSC1	biopsy_16S	1			1	ibdmdb															Screening Colonoscopy	1	2028	MGH	24						Some college, no degree	Paid					Ileum		No	No	No
M2028CSC2_BP	206609	M2028	M2028CSC2	biopsy_16S	1			1	ibdmdb															Screening Colonoscopy	1	2028	MGH	24						Some college, no degree	Paid					Rectum		No	No	No
M2028CB1_BP	215085	M2028	M2028CB1	biopsy_16S	48			32	ibdmdb															Additional Biopsy	32	2028	MGH	24						Some college, no degree	Paid					Rectum		No	No	No
M2028CB2_BP	215084	M2028	M2028CB2	biopsy_16S	48			32	ibdmdb															Additional Biopsy	32	2028	MGH	24						Some college, no degree	Paid					Ileum		No	No	No
M2034CSC1_BP	214995	M2034	M2034CSC1	biopsy_16S	0			1	ibdmdb															Screening Colonoscopy	1	2034	MGH	22						Some college, no degree	Student					Rectum		No	No	No
M2034CSC2_BP	214994	M2034	M2034CSC2	biopsy_16S	0			1	ibdmdb															Screening Colonoscopy	1	2034	MGH	22						Some college, no degree	Student					Ileum		No	No	No
M2039CSC1_BP	215004	M2039	M2039CSC1	biopsy_16S				1	ibdmdb															Screening Colonoscopy	1	2039	MGH							Bachelor's degree	Paid					Rectum		No	No	No
M2039CSC2_BP	215003	M2039	M2039CSC2	biopsy_16S				1	ibdmdb															Screening Colonoscopy	1	2039	MGH							Bachelor's degree	Paid					Ileum		No	No	No
M2041CSC1_BP	215008	M2041	M2041CSC1	biopsy_16S	1			1	ibdmdb															Screening Colonoscopy	1	2041	MGH							Bachelor's degree	Paid					Rectum		No	No	No
M2041CSC2_BP	215007	M2041	M2041CSC2	biopsy_16S	1			1	ibdmdb															Screening Colonoscopy	1	2041	MGH							Bachelor's degree	Paid					Ileum		No	No	No
M2042CSC1_BP	215010	M2042	M2042CSC1	biopsy_16S	3			1	ibdmdb															Screening Colonoscopy	1	2042	MGH							High school graduate or GED	Paid					Rectum		No	No	No
M2042CSC2_BP	215009	M2042	M2042CSC2	biopsy_16S	3			1	ibdmdb															Screening Colonoscopy	1	2042	MGH							High school graduate or GED	Paid					Ileum		No	No	No
M2047CSC1_BP	215049	M2047	M2047CSC1	biopsy_16S	0			1	ibdmdb															Screening Colonoscopy	1	2047	MGH							Bachelor's degree	Paid					Rectum		No	No	No
M2047CSC2_BP	215048	M2047	M2047CSC2	biopsy_16S	0			1	ibdmdb															Screening Colonoscopy	1	2047	MGH							Bachelor's degree	Paid					Ileum		No	No	No
M2060CSC1_BP	215056	M2060	M2060CSC1	biopsy_16S	0			1	ibdmdb															Screening Colonoscopy	1	2060	MGH							Professional/Doctoral degree	Paid					Rectum		No	No	No
M2060CSC2_BP	215055	M2060	M2060CSC2	biopsy_16S	0			1	ibdmdb															Screening Colonoscopy	1	2060	MGH							Professional/Doctoral degree	Paid					Ileum		No	No	No
M2061CSC1_BP	215058	M2061	M2061CSC1	biopsy_16S	0			1	ibdmdb															Screening Colonoscopy	1	2061	MGH								Paid					Rectum		No	No	No
M2061CSC2_BP	215057	M2061	M2061CSC2	biopsy_16S	0			1	ibdmdb															Screening Colonoscopy	1	2061	MGH								Paid					Ileum		No	No	No
M2064CSC1_BP	215061	M2064	M2064CSC1	biopsy_16S	1			1	ibdmdb															Screening Colonoscopy	1	2064	MGH	74						Some college, no degree	Paid					Transverse colon		No	No	No
M2064CSC2_BP	215062	M2064	M2064CSC2	biopsy_16S	1			1	ibdmdb															Screening Colonoscopy	1	2064	MGH	74						Some college, no degree	Paid					Rectum		No	No	No
M2068CSC1_BP	215075	M2068	M2068CSC1	biopsy_16S	1			1	ibdmdb															Screening Colonoscopy	1	2068	MGH	19						Some college, no degree	Student					Rectum		No	No	No
M2068CSC2_BP	215076	M2068	M2068CSC2	biopsy_16S	1			1	ibdmdb															Screening Colonoscopy	1	2068	MGH	19						Some college, no degree	Student					Ileum		No	No	No
M2069CSC1_BP	215080	M2069	M2069CSC1	biopsy_16S	0			1	ibdmdb															Screening Colonoscopy	1	2069	MGH	29						Master's degree	Paid					Rectum		No	No	No
M2072CSC1_BP	215074	M2072	M2072CSC1	biopsy_16S	5			1	ibdmdb															Screening Colonoscopy	1	2072	MGH							Master's degree	Unpaid/volunteer					Rectum		No	No	No
M2072CSC2_BP	215077	M2072	M2072CSC2	biopsy_16S	5			1	ibdmdb															Screening Colonoscopy	1	2072	MGH							Master's degree	Unpaid/volunteer					Ileum		No	No	No
M2075CSC1_BP	222170	M2075	M2075CSC1	biopsy_16S	1			1	ibdmdb															Screening Colonoscopy	1	2075	MGH							Bachelor's degree	Paid					Rectum		No	No	No
M2075CSC2_BP	222171	M2075	M2075CSC2	biopsy_16S	1			1	ibdmdb															Screening Colonoscopy	1	2075	MGH							Bachelor's degree	Paid					Ileum		No	No	No
M2084CSC1_BP	224844	M2084	M2084CSC1	biopsy_16S	0			1	ibdmdb															Screening Colonoscopy	1	2084	MGH							Bachelor's degree	Student					Rectum		No	No	No
M2084CSC2_BP	224845	M2084	M2084CSC2	biopsy_16S	0			1	ibdmdb															Screening Colonoscopy	1	2084	MGH							Bachelor's degree	Student					Ileum		No	No	No
P6005CSC1_BP	219633	P6005	P6005CSC1	biopsy_16S	0			1	ibdmdb															Screening Colonoscopy	1	6005	MGH Pediatrics	11						7th grade or less	Student					Rectum		No	No	No
P6005CSC2_BP	219634	P6005	P6005CSC2	biopsy_16S	0			1	ibdmdb															Screening Colonoscopy	1	6005	MGH Pediatrics	11						7th grade or less	Student					Ileum		No	No	No
P6009CSC1_BP	219637	P6009	P6009CSC1	biopsy_16S	0			1	ibdmdb															Screening Colonoscopy	1	6009	MGH Pediatrics	16						Some high school	Student					Rectum		No	No	No
P6009CSC2_BP	219638	P6009	P6009CSC2	biopsy_16S	0			1	ibdmdb															Screening Colonoscopy	1	6009	MGH Pediatrics	16						Some high school	Student					Ileum		No	No	No
P6012CSC1_BP	219643	P6012	P6012CSC1	biopsy_16S	0			1	ibdmdb															Screening Colonoscopy	1	6012	MGH Pediatrics	16						Some high school	Student					Rectum		No	No	No
P6012CSC2_BP	219644	P6012	P6012CSC2	biopsy_16S	0			1	ibdmdb															Screening Colonoscopy	1	6012	MGH Pediatrics	16						Some high school	Student					Ileum		No	No	No
P6013CSC1_BP	219646	P6013	P6013CSC1	biopsy_16S	0			1	ibdmdb															Screening Colonoscopy	1	6013	MGH Pediatrics	6						7th grade or less	Student					Rectum		No	No	No
P6013CSC2_BP	219645	P6013	P6013CSC2	biopsy_16S	0			1	ibdmdb															Screening Colonoscopy	1	6013	MGH Pediatrics	6						7th grade or less	Student					Ileum		No	No	No
P6014CSC1_BP	219652	P6014	P6014CSC1	biopsy_16S	2			1	ibdmdb															Screening Colonoscopy	1	6014	MGH Pediatrics							Some high school	Student					Ileum		No	No	No
P6014CSC2_BP	219651	P6014	P6014CSC2	biopsy_16S	2			1	ibdmdb															Screening Colonoscopy	1	6014	MGH Pediatrics							Some high school	Student					Rectum		No	No	No
P6016CSC1_BP	219659	P6016	P6016CSC1	biopsy_16S	2			1	ibdmdb															Screening Colonoscopy	1	6016	MGH Pediatrics	16						Some high school	Student							No	No	No
P6016CSC2_BP	219653	P6016	P6016CSC2	biopsy_16S	2			1	ibdmdb															Screening Colonoscopy	1	6016	MGH Pediatrics	16						Some high school	Student					Ileum		No	No	No
P6016CSC3_BP	219654	P6016	P6016CSC3	biopsy_16S	2			1	ibdmdb															Screening Colonoscopy	1	6016	MGH Pediatrics	16						Some high school	Student					Rectum		No	No	No
P6016CB1_BP	219693	P6016	P6016CB1	biopsy_16S	21			32	ibdmdb															Additional Biopsy	32	6016	MGH Pediatrics	16						Some high school	Student					Rectum		No	No	No
P6017CSC1_BP	219656	P6017	P6017CSC1	biopsy_16S	0			1	ibdmdb															Screening Colonoscopy	1	6017	MGH Pediatrics							7th grade or less	Student					Rectum		No	No	No
P6017CSC2_BP	219655	P6017	P6017CSC2	biopsy_16S	0			1	ibdmdb															Screening Colonoscopy	1	6017	MGH Pediatrics							7th grade or less	Student					Ileum		No	No	No
P6018CSC1_BP	219657	P6018	P6018CSC1	biopsy_16S	0			1	ibdmdb															Screening Colonoscopy	1	6018	MGH Pediatrics							Some high school	Student					Ileum		No	No	No
P6018CSC2_BP	219658	P6018	P6018CSC2	biopsy_16S	0			1	ibdmdb															Screening Colonoscopy	1	6018	MGH Pediatrics							Some high school	Student					Rectum		No	No	No
P6024CSC1_BP	219668	P6024	P6024CSC1	biopsy_16S	2			1	ibdmdb															Screening Colonoscopy	1	6024	MGH Pediatrics	16						Some high school	Student					Rectum		No	No	No
P6025CSC1_BP	219670	P6025	P6025CSC1	biopsy_16S	0			1	ibdmdb															Screening Colonoscopy	1	6025	MGH Pediatrics	17						Some high school	Student					Ileum		No	No	No
P6025CSC2_BP	219669	P6025	P6025CSC2	biopsy_16S	0			1	ibdmdb															Screening Colonoscopy	1	6025	MGH Pediatrics	17						Some high school	Student					Rectum		No	No	No
P6028CSC1_BP	219675	P6028	P6028CSC1	biopsy_16S	2			1	ibdmdb															Screening Colonoscopy	1	6028	MGH Pediatrics	9						7th grade or less	Student					Rectum		No	No	No
P6028CSC2_BP	219676	P6028	P6028CSC2	biopsy_16S	2			1	ibdmdb															Screening Colonoscopy	1	6028	MGH Pediatrics	9						7th grade or less	Student					Ileum		No	No	No
P6033CSC1_BP	219691	P6033	P6033CSC1	biopsy_16S				1	ibdmdb															Screening Colonoscopy	1	6033	MGH Pediatrics	15						Some high school	Student					Rectum		No	No	No
P6033CSC2_BP	219692	P6033	P6033CSC2	biopsy_16S				1	ibdmdb															Screening Colonoscopy	1	6033	MGH Pediatrics	15						Some high school	Student					Ileum		No	No	No
C3001CFU6_HG	CSM5FZ16	C3001	C3001CFU6	host_genome				17	ibdmdb															Follow-Up (Month 6)	17	3001	Cedars-Sinai	28						Bachelor's degree	Paid						Yes	No	No	No	SM-5FZ16	18631	18631	18631	18631
C3002CFU12_HG	CSM71HOP	C3002	C3002CFU12	host_genome				31	ibdmdb															Follow-up (Month 12)	31	3002	Cedars-Sinai	47						Professional/Doctoral degree	Retired						Yes	No	No	No	SM-71HOP	222226-1	222226-2	222226-3	222226-4
C3003CFU12_HG	CSM71HOX	C3003	C3003CFU12	host_genome				31	ibdmdb															Follow-up (Month 12)	31	3003	Cedars-Sinai	29						Master's degree	Paid						Yes	No	No	No	SM-71HOX	222234-1	222234-2	222234-3	222234-4
C3005CFU3_HG	CSM5FZ14	C3005	C3005CFU3	host_genome				10	ibdmdb															Follow-up (Month 3)	10	3005	Cedars-Sinai	58						Some college, no degree	Retired						Yes	No	No	No	SM-5FZ14	18614	18614	18614	18614
C3006CFU3_HG	CSM5FZ17	C3006	C3006CFU3	host_genome				10	ibdmdb															Follow-up (Month 3)	10	3006	Cedars-Sinai	24						Professional/Doctoral degree	Paid						Yes	No	No	No	SM-5FZ17	18657	18657	18657	18657
C3008CBL1_HG	CSM5FYZW	C3008	C3008CBL1	host_genome				3	ibdmdb															Baseline (IBD and Healthy)	3	3008	Cedars-Sinai	24			No	Yes	No	Unknown/Not Reported	Paid						Yes	No	No	No	SM-5FYZW	18512	18512	18512	18512
C3009CFU12_HG	CSM71HP8	C3009	C3009CFU12	host_genome				31	ibdmdb															Follow-up (Month 12)	31	3009	Cedars-Sinai	44						High school graduate or GED	Paid						Yes	No	No	No	SM-71HP8	222244-1	222244-2	222244-3	222244-4
C3010CBL1_HG	CSM5FYZZ	C3010	C3010CBL1	host_genome				3	ibdmdb															Baseline (IBD and Healthy)	3	3010	Cedars-Sinai	30			Yes	Yes	Yes	Master's degree	Paid	3010 FFQ.pdf					Yes	No	No	No	SM-5FYZZ	18573	18573	18573	18573
C3011CBL1_HG	CSM5FZ11	C3011	C3011CBL1	host_genome				3	ibdmdb															Baseline (IBD and Healthy)	3	3011	Cedars-Sinai	25			Yes	Yes	Yes	Professional/Doctoral degree	Paid	3011 FFQ.pdf					Yes	No	No	No	SM-5FZ11	18581	18581	18581	18581
C3012CBL1_HG	CSM5FZ15	C3012	C3012CBL1	host_genome				3	ibdmdb															Baseline (IBD and Healthy)	3	3012	Cedars-Sinai	30			Yes	Yes	Yes	Master's degree	Paid	3012 FFQ.pdf					Yes	No	No	No	SM-5FZ15	18629	18629	18629	18629
C3013CBL1_HG	CSM5FZ18	C3013	C3013CBL1	host_genome				3	ibdmdb															Baseline (IBD and Healthy)	3	3013	Cedars-Sinai	13			Yes	Yes	Yes	Some college, no degree	Student	3013 FFQ.pdf					Yes	No	No	No	SM-5FZ18	18665	18665	18665	18665
C3015CBL1_HG	CSM5FZ1B	C3015	C3015CBL1	host_genome				3	ibdmdb															Baseline (IBD and Healthy)	3	3015	Cedars-Sinai	37			Yes	Yes	Yes	Unknown/Not Reported	Unknown/Not Reported	3015 FFQ.pdf					Yes	No	No	No	SM-5FZ1B	18727	18727	18727	18727
C3016CFU9_HG	CSM71HP5	C3016	C3016CFU9	host_genome				24	ibdmdb															Follow-up (Month 9)	24	3016	Cedars-Sinai	12						Bachelor's degree	Paid						Yes	No	No	No	SM-71HP5	222241-1	222241-2	222241-3	222241-4
C3017CBL1_HG	CSM71HNZ	C3017	C3017CBL1	host_genome				3	ibdmdb															Baseline (IBD and Healthy)	3	3017	Cedars-Sinai	8			Yes	Yes	Yes	Unknown/Not Reported	Unknown/Not Reported	3017 FFQ.pdf					Yes	No	No	No	SM-71HNZ	18742	18742	18742	18742
C3021CBL1_HG	CSM71HO5	C3021	C3021CBL1	host_genome				3	ibdmdb															Baseline (IBD and Healthy)	3	3021	Cedars-Sinai	29			No	Yes	No	Unknown/Not Reported	Unknown/Not Reported						Yes	No	No	No	SM-71HO5	206476-1	206476-2	206476-3	206476-4
C3022CBL1_HG	CSM71HO7	C3022	C3022CBL1	host_genome				3	ibdmdb															Baseline (IBD and Healthy)	3	3022	Cedars-Sinai							Unknown/Not Reported	Unknown/Not Reported						Yes	No	No	No	SM-71HO7	206479-1	206479-2	206479-3	206479-4
C3023CBL1_HG	CSM71HO8	C3023	C3023CBL1	host_genome				3	ibdmdb															Baseline (IBD and Healthy)	3	3023	Cedars-Sinai	45						Unknown/Not Reported	Unknown/Not Reported						Yes	No	No	No	SM-71HO8	206478-1	206478-2	206478-3	206478-4
C3027CBL1_HG	CSM71HOD	C3027	C3027CBL1	host_genome				3	ibdmdb															Baseline (IBD and Healthy)	3	3027	Cedars-Sinai	29			No	Yes	No		Paid						Yes	No	No	No	SM-71HOD	206484-1	206484-2	206484-3	206484-4
C3028CBL1_HG	CSM71HOF	C3028	C3028CBL1	host_genome				3	ibdmdb															Baseline (IBD and Healthy)	3	3028	Cedars-Sinai	22			No	No	No	Unknown/Not Reported	Paid						Yes	No	No	No	SM-71HOF	206486-1	206486-2	206486-3	206486-4
C3029CFU12_HG	CSM71HPL	C3029	C3029CFU12	host_genome				31	ibdmdb															Follow-up (Month 12)	31	3029	Cedars-Sinai	20						Unknown/Not Reported	Paid						Yes	No	No	No	SM-71HPL	224711-1	224711-2	224711-3	224711-4
C3030CBL1_HG	CSM71HOI	C3030	C3030CBL1	host_genome				3	ibdmdb															Baseline (IBD and Healthy)	3	3030	Cedars-Sinai	5			No	Yes	Yes	Unknown/Not Reported	Paid	3030 FFQ.pdf					Yes	No	No	No	SM-71HOI	206489-1	206489-2	206489-3	206489-4
C3031CBL1_HG	CSM71HON	C3031	C3031CBL1	host_genome				3	ibdmdb															Baseline (IBD and Healthy)	3	3031	Cedars-Sinai	18						Unknown/Not Reported	Paid						Yes	No	No	No	SM-71HON	19272	19272	19272	19272
C3032CBL1_HG	CSM71HOY	C3032	C3032CBL1	host_genome				3	ibdmdb															Baseline (IBD and Healthy)	3	3032	Cedars-Sinai	19			No	Yes	No	Unknown/Not Reported	Paid						Yes	No	No	No	SM-71HOY	222235-1	222235-2	222235-3	222235-4
C3034CBL1_HG	CSM71HP3	C3034	C3034CBL1	host_genome				3	ibdmdb															Baseline (IBD and Healthy)	3	3034	Cedars-Sinai	35			No	Yes	No	Unknown/Not Reported	Unknown/Not Reported						Yes	No	No	No	SM-71HP3	222238	222238	222238	222238
C3035CBL1_HG	CSM71HP6	C3035	C3035CBL1	host_genome				3	ibdmdb															Baseline (IBD and Healthy)	3	3035	Cedars-Sinai	30			No	No	Yes	Unknown/Not Reported	Paid	3035FFQ.pdf					Yes	No	No	No	SM-71HP6	222242	222242	222242	222242
C3037CBL1_HG	CSM71HPD	C3037	C3037CBL1	host_genome				3	ibdmdb															Baseline (IBD and Healthy)	3	3037	Cedars-Sinai	28			No	Yes	Yes	Unknown/Not Reported	Paid	3037 FFQ.pdf					Yes	No	No	No	SM-71HPD	224703-1	224703-2	224703-3	224703-4
E5004CBL1_HG	ESM5GEXI	E5004	E5004CBL1	host_genome				3	ibdmdb															Baseline (IBD and Healthy)	3	5004	Emory	7			Yes	Yes	Yes	7th grade or less	Student	5004_FFQ_Baseline.pdf					Yes	No	No	No	SM-5GEXI	206516	206516	206516	206516
E5009CFU3_HG	ESM6ZK7Y	E5009	E5009CFU3	host_genome				10	ibdmdb															Follow-up (Month 3)	10	5009	Emory							Some high school	Student						Yes	No	No	No	SM-6ZK7Y	219973	219973	219973	219973
H4001CFU12_HG	HSM6ZK61	H4001	H4001CFU12	host_genome				31	ibdmdb															Follow-up (Month 12)	31	4001	Cincinnati	14						Some high school	Student						Yes	No	No	No	SM-6ZK61	220938s1	220938s2	220938s3	220938s4
H4004CBL1_HG	HSM5FZA7	H4004	H4004CBL1	host_genome				3	ibdmdb															Baseline (IBD and Healthy)	3	4004	Cincinnati	14			No	Yes	Yes	Some high school	Student	4004 YAQ.pdf					Yes	No	No	No	SM-5FZA7	206497 1	206497 2	206497 3	206497 4
H4006CFU9_HG	HSM6ZK5T	H4006	H4006CFU9	host_genome				24	ibdmdb															Follow-up (Month 9)	24	4006	Cincinnati	8						7th grade or less	Student						Yes	No	No	No	SM-6ZK5T	220943s1	220943s2	220943s3	220943s4
H4007CFU6_HG	HSM6ZK4Y	H4007	H4007CFU6	host_genome				17	ibdmdb															Follow-Up (Month 6)	17	4007	Cincinnati	15						Some high school	Student						Yes	No	No	No	SM-6ZK4Y	219205s1	219205s2	219205s3	219205s4
H4008CBL1_HG	HSM5FZA9	H4008	H4008CBL1	host_genome				3	ibdmdb															Baseline (IBD and Healthy)	3	4008	Cincinnati		No	No	No	Yes	Yes	7th grade or less	Student	4008 YAQ.pdf		No	No		Yes	No	No	No	SM-5FZA9	206499s1	206499s2	206499s3	206499s4
H4009CFU6_HG	HSM6ZK53	H4009	H4009CFU6	host_genome				17	ibdmdb															Follow-Up (Month 6)	17	4009	Cincinnati							7th grade or less	Student						Yes	No	No	No	SM-6ZK53	220931s1	220931s2	220931s3	220931s4
H4010CFU3_HG	HSM6ZK4Q	H4010	H4010CFU3	host_genome				10	ibdmdb															Follow-up (Month 3)	10	4010	Cincinnati	13						7th grade or less	Student						Yes	No	No	No	SM-6ZK4Q	219214s1	219214s2	219214s3	219214s4
H4013CBL1_HG	HSM6ESRY	H4013	H4013CBL1	host_genome				3	ibdmdb															Baseline (IBD and Healthy)	3	4013	Cincinnati		No	No	No	Yes	Yes	7th grade or less	Student	4013 YAQ.pdf		No	No		Yes	No	No	No	SM-6ESRY	206507s1	206507s2	206507s3	206507s4
H4014CFU9_HG	HSM6ZK5M	H4014	H4014CFU9	host_genome				24	ibdmdb															Follow-up (Month 9)	24	4014	Cincinnati	10						7th grade or less	Student						Yes	No	No	No	SM-6ZK5M	222380s1	222380s2	222380s3	222380s4
H4015CFU12_HG	HSM6ZK5K	H4015	H4015CFU12	host_genome				31	ibdmdb															Follow-up (Month 12)	31	4015	Cincinnati	15						Some high school	Student						Yes	No	No	No	SM-6ZK5K	222408s1	222408s2	222408s3	222408s4
H4016CBL1_HG	HSM6ESRT	H4016	H4016CBL1	host_genome				3	ibdmdb															Baseline (IBD and Healthy)	3	4016	Cincinnati		No	No	No	Yes	Yes	7th grade or less	Student	4016 YAQ.pdf		No	No		Yes	No	No	No	SM-6ESRT	206512s1	206512s2	206512s3	206512s4
H4017CBL1_HG	HSM6ESRS	H4017	H4017CBL1	host_genome				3	ibdmdb															Baseline (IBD and Healthy)	3	4017	Cincinnati	16			No	No	Yes	Some high school	Student	4017 YAQ.pdf					Yes	No	No	No	SM-6ESRS	219222s1	219222s2	219222s3	219222s4
H4018CBL1_HG	HSM6ESRQ	H4018	H4018CBL1	host_genome				3	ibdmdb															Baseline (IBD and Healthy)	3	4018	Cincinnati		No	No	No	Yes	Yes	7th grade or less	Student	4018 YAQ.pdf		No	No		Yes	No	No	No	SM-6ESRQ	219220s1	219220s2	219220s3	219220s4
H4019CBL1_HG	HSM6ESRK	H4019	H4019CBL1	host_genome				3	ibdmdb															Baseline (IBD and Healthy)	3	4019	Cincinnati	11			No	Yes	Yes	7th grade or less	Student	4019 YAQ.pdf					Yes	No	No	No	SM-6ESRK	219218s1	219218s2	219218s3	219218s4
H4020CBL1_HG	HSM6ESRL	H4020	H4020CBL1	host_genome				3	ibdmdb															Baseline (IBD and Healthy)	3	4020	Cincinnati	13			No	No	Yes	Some high school	Student	4020 YAQ.pdf					Yes	No	No	No	SM-6ESRL	219217s1	219217s2	219217s3	219217s4
H4022CBL1_HG	HSM6ZK4S	H4022	H4022CBL1	host_genome				3	ibdmdb															Baseline (IBD and Healthy)	3	4022	Cincinnati		No	No	No	Yes	Yes	7th grade or less	Student	4022 YAQ.pdf		No	No		Yes	No	No	No	SM-6ZK4S	219212s1	219212s2	219212s3	219212s4
H4023CBL1_HG	HSM6ZK4V	H4023	H4023CBL1	host_genome				3	ibdmdb															Baseline (IBD and Healthy)	3	4023	Cincinnati		No	No	No	Yes	Yes	Some high school	Student	4023 YAQ.pdf		No	Yes		Yes	No	No	No	SM-6ZK4V	219209s1	219209s2	219209s3	219209s4
H4024CFU12_HG	HSM9IE5P	H4024	H4024CFU12	host_genome				31	ibdmdb															Follow-up (Month 12)	31	4024	Cincinnati							7th grade or less	Student						Yes	No	No	No	SM-9IE5P	224276s1	224276s2	224276s3	224276s4
H4027CFU12_HG	HSM9IE6O	H4027	H4027CFU12	host_genome				31	ibdmdb															Follow-up (Month 12)	31	4027	Cincinnati	15						Some high school	Student						Yes	No	No	No	SM-9IE6O	224270s1	224270s2	224270s3	224270s4
H4028CBL1_HG	HSM6ZK62	H4028	H4028CBL1	host_genome				3	ibdmdb															Baseline (IBD and Healthy)	3	4028	Cincinnati	13			No	Yes	Yes	7th grade or less	Student	4028 YAQ.pdf					Yes	No	No	No	SM-6ZK62	220937s1	220937s2	220937s3	220937s4
H4030CFU3_HG	HSM7H3VU	H4030	H4030CFU3	host_genome				10	ibdmdb															Follow-up (Month 3)	10	4030	Cincinnati	16						Some high school	Student						Yes	No	No	No	SM-7H3VU	222388s1	222388s2	222388s3	222388s4
H4031CFU6_HG	HSM9IE5D	H4031	H4031CFU6	host_genome				17	ibdmdb															Follow-Up (Month 6)	17	4031	Cincinnati	12						7th grade or less	Student						Yes	No	No	No	SM-9IE5D	224288s1	224288s2	224288s3	224288s4
H4032CBL1_HG	HSM6ZK5O	H4032	H4032CBL1	host_genome				3	ibdmdb															Baseline (IBD and Healthy)	3	4032	Cincinnati	12			No	Yes	Yes	7th grade or less	Student	4032 YAQ.pdf					Yes	No	No	No	SM-6ZK5O	220947s1	220947s2	220947s3	220947s4
H4035CBL1_HG	HSM6ZK58	H4035	H4035CBL1	host_genome				3	ibdmdb															Baseline (IBD and Healthy)	3	4035	Cincinnati	16			No	Yes	Yes	Some high school	Student	4035 YAQ.pdf					Yes	No	No	No	SM-6ZK58	222404s1	222404s2	222404s3	222404s4
H4038CFU12_HG	HSMA5PUI	H4038	H4038CFU12	host_genome				31	ibdmdb															Follow-up (Month 12)	31	4038	Cincinnati	15						Some high school	Student						Yes	No	No	No	SM-A5PUI	225344s1	225344s2	225344s3	225344s4
H4039CBL1_HG	HSM7H3W5	H4039	H4039CBL1	host_genome				3	ibdmdb															Baseline (IBD and Healthy)	3	4039	Cincinnati	12			Yes	Yes	Yes	7th grade or less	Student	4039 YAQ.pdf					Yes	No	No	No	SM-7H3W5	222389s1	222389s2	222389s3	222389s4
H4040CFU6_HG	HSM9IE6I	H4040	H4040CFU6	host_genome				17	ibdmdb															Follow-Up (Month 6)	17	4040	Cincinnati	13						Some high school	Student						Yes	No	No	No	SM-9IE6I	224264s1	224264s2	224264s3	224264s4
H4042CFU6_HG	HSM9IE6M	H4042	H4042CFU6	host_genome				17	ibdmdb															Follow-Up (Month 6)	17	4042	Cincinnati	15						Some high school	Student						Yes	No	No	No	SM-9IE6M	224268s1	224268s2	224268s3	224268s4
H4043CFU6_HG	HSM9IE6H	H4043	H4043CFU6	host_genome				17	ibdmdb															Follow-Up (Month 6)	17	4043	Cincinnati	14						Some high school	Student						Yes	No	No	No	SM-9IE6H	224263s1	224263s2	224263s3	224263s4
H4044CBL1_HG	HSM9IE5M	H4044	H4044CBL1	host_genome				3	ibdmdb															Baseline (IBD and Healthy)	3	4044	Cincinnati	16			No	Yes	Yes	Some high school	Student	4044 YAQ.pdf					Yes	No	No	No	SM-9IE5M	224279s1	224279s2	224279s3	224279s4
H4045CBL1_HG	HSM9IE5R	H4045	H4045CBL1	host_genome				3	ibdmdb															Baseline (IBD and Healthy)	3	4045	Cincinnati		No	No	No	Yes	Yes	Some high school	Student	4045 YAQ.pdf		No	No		Yes	No	No	No	SM-9IE5R	224273s1	224273s2	224273s3	224273s4
M2008CFU3_HG	MSM5CFAV	M2008	M2008CFU3	host_genome				10	ibdmdb															Follow-up (Month 3)	10	2008	MGH	30						Bachelor's degree	Paid						Yes	No	No	No	SM-5CFAV	206459	206459	206459	206459
M2014CFU12_HG	MSM6Q3QJ	M2014	M2014CFU12	host_genome				31	ibdmdb															Follow-up (Month 12)	31	2014	MGH	30						Professional/Doctoral degree	Paid						Yes	No	No	No	SM-6Q3QJ	220210	220210	220210	220210
M2021CBL1_HG	MSM5CFAU	M2021	M2021CBL1	host_genome				3	ibdmdb															Baseline (IBD and Healthy)	3	2021	MGH	26			Yes	Yes	Yes	Some college, no degree	Student	2021FFQRev.pdf					Yes	No	No	No	SM-5CFAU	206458	206458	206458	206458
M2025CFU3_HG	MSM6Q3SK	M2025	M2025CFU3	host_genome				10	ibdmdb															Follow-up (Month 3)	10	2025	MGH	43						High school graduate or GED	Paid						Yes	No	No	No	SM-6Q3SK	219183	219183	219183	219183
M2026CFU9_HG	MSM6Q3QG	M2026	M2026CFU9	host_genome				24	ibdmdb															Follow-up (Month 9)	24	2026	MGH	21						Some college, no degree	Student						Yes	No	No	No	SM-6Q3QG	220207	220207	220207	220207
M2027CFU6_HG	MSM6Q3T1	M2027	M2027CFU6	host_genome				17	ibdmdb															Follow-Up (Month 6)	17	2027	MGH	41						High school graduate or GED	Paid						Yes	No	No	No	SM-6Q3T1	219197	219197	219197
M2028CBL1_HG	MSM6Q3QR	M2028	M2028CBL1	host_genome				3	ibdmdb															Baseline (IBD and Healthy)	3	2028	MGH	24			Yes	Yes	Yes	Some college, no degree	Paid	2028FFQ.pdf					Yes	No	No	No	SM-5CFAZ	206463	206463	206463	206463
M2034CFU9_HG	MSM6Q3QT	M2034	M2034CFU9	host_genome				24	ibdmdb															Follow-up (Month 9)	24	2034	MGH	22						Some college, no degree	Student						Yes	No	No	No	SM-6Q3QT	223288	223288	223288
M2039CBL1_HG	MSM6Q3QE	M2039	M2039CBL1	host_genome				3	ibdmdb															Baseline (IBD and Healthy)	3	2039	MGH		No	No	Yes	Yes	Yes	Bachelor's degree	Paid	2039FFQ.pdf		No	No		Yes	No	No	No	SM-5CFB8	206471	206471	206471	206471
M2041CFU12_HG	MSM6Q3RD	M2041	M2041CFU12	host_genome				31	ibdmdb															Follow-up (Month 12)	31	2041	MGH							Bachelor's degree	Paid						Yes	No	No	No	SM-6Q3RD	223305-1	223305-2	223305-3	223305-4
M2042CFU12_HG	MSM6Q3R3	M2042	M2042CFU12	host_genome				31	ibdmdb															Follow-up (Month 12)	31	2042	MGH							High school graduate or GED	Paid						Yes	No	No	No	SM-6Q3R3	223296-1	223296-2	223296-3	223296-4
M2047CFU12_HG	MSM6Q3O9	M2047	M2047CFU12	host_genome				31	ibdmdb															Follow-up (Month 12)	31	2047	MGH							Bachelor's degree	Paid						Yes	No	No	No	SM-6Q3O9	226388-1	226388-2	226388-3	226388-4
M2060CBL1_HG	MSM6Q3Q9	M2060	M2060CBL1	host_genome				3	ibdmdb															Baseline (IBD and Healthy)	3	2060	MGH		No	No	Yes	Yes	Yes	Professional/Doctoral degree	Paid	2060FFQ.pdf		No	No		Yes	No	No	No	SM-6Q3Q9
M2061CFU12_HG	MSM6Q3OI	M2061	M2061CFU12	host_genome				31	ibdmdb															Follow-up (Month 12)	31	2061	MGH								Paid						Yes	No	No	No	SM-6Q3OI	226396-1	226396-2
M2064CFU3_HG	MSM6Q3QV	M2064	M2064CFU3	host_genome				10	ibdmdb															Follow-up (Month 3)	10	2064	MGH	74						Some college, no degree	Paid						Yes	No	No	No	SM-6Q3QV	223290	223290	223290	223290
M2068CFU12_HG	MSM6Q3RM	M2068	M2068CFU12	host_genome				31	ibdmdb															Follow-up (Month 12)	31	2068	MGH	19						Some college, no degree	Student						Yes	No	No	No	SM-6Q3RM	226400-1	226400-2	226400-3	226400-4
M2069CFU12_HG	MSM6Q3OG	M2069	M2069CFU12	host_genome				31	ibdmdb															Follow-up (Month 12)	31	2069	MGH	29						Master's degree	Paid						Yes	No	No	No	SM-6Q3OG	226395-1	226395-2	226395-3	226395-4
M2072CFU6_HG	MSM6Q3RF	M2072	M2072CFU6	host_genome				17	ibdmdb															Follow-Up (Month 6)	17	2072	MGH							Master's degree	Unpaid/volunteer						Yes	No	No	No	SM-6Q3RF	223309-1	223309-2	223309-3	223309-4
M2075CFU6_HG	MSMA26BA	M2075	M2075CFU6	host_genome				17	ibdmdb															Follow-Up (Month 6)	17	2075	MGH							Bachelor's degree	Paid						Yes	No	No	No	SM-A26BA	226386-1	226386-2	226386-3	226386-4
M2084CFU6_HG	MSM6Q3O8	M2084	M2084CFU6	host_genome				17	ibdmdb															Follow-Up (Month 6)	17	2084	MGH							Bachelor's degree	Student						Yes	No	No	No	SM-6Q3O8	226387-1	226387-2	226387-3
P6005CBL1_HG	PSM6XC1D	P6005	P6005CBL1	host_genome				3	ibdmdb															Baseline (IBD and Healthy)	3	6005	MGH Pediatrics	11			Yes		Yes	7th grade or less	Student	6005 FFQ.pdf					Yes	No	No	No	SM-6XC1D	219708-1	219708-2	219708-3	219708-4
P6009CBL1_HG	PSM6XC1H	P6009	P6009CBL1	host_genome				3	ibdmdb															Baseline (IBD and Healthy)	3	6009	MGH Pediatrics	16			Yes	Yes	Yes	Some high school	Student	P6009 C1.pdf					Yes	No	No	No	SM-6XC1H	219710-1	219710-2	219710-3	219710-4
P6010CBL1_HG	PSM6XC11	P6010	P6010CBL1	host_genome				3	ibdmdb															Baseline (IBD and Healthy)	3	6010	MGH Pediatrics	10			No	Yes	Yes	7th grade or less	Student	6010 FFQ.pdf					Yes	No	No	No	SM-6XC11	219711-1	219711-4
P6012CBL1_HG	PSM6XC1K	P6012	P6012CBL1	host_genome				3	ibdmdb															Baseline (IBD and Healthy)	3	6012	MGH Pediatrics	16			No	Yes	Yes	Some high school	Student	6012 ffq.pdf					Yes	No	No	No	SM-6XC1K	219714-1	219714-2	219714-3	219714-4
P6013CFU12_HG	PSM7J4EJ	P6013	P6013CFU12	host_genome				31	ibdmdb															Follow-up (Month 12)	31	6013	MGH Pediatrics	6						7th grade or less	Student						Yes	No	No	No	SM-7J4EJ	224644-1	224644-2	224644-3	224644-4
P6014CBL1_HG	PSM6XC1O	P6014	P6014CBL1	host_genome				3	ibdmdb															Baseline (IBD and Healthy)	3	6014	MGH Pediatrics		No	Yes	No	Yes	Yes	Some high school	Student	6014FFQ.pdf		No	No		Yes	No	No	No	SM-6XC1O	219718-1	219718-2	219718-3	219718-4
P6016CFU6_HG	PSM6XC26	P6016	P6016CFU6	host_genome				17	ibdmdb															Follow-Up (Month 6)	17	6016	MGH Pediatrics	16						Some high school	Student						Yes	No	No	No	SM-6XC26	222224-1	222224-2	222224-3	222224-4
P6017CBL1_HG	PSM6XC1Q	P6017	P6017CBL1	host_genome				3	ibdmdb															Baseline (IBD and Healthy)	3	6017	MGH Pediatrics		No	No	No	Yes	No	7th grade or less	Student			No	No		Yes	No	No	No	SM-6XC1Q	219720-1	219720-2	219720-3	219720-4
P6018CFU12_HG	PSMA2623	P6018	P6018CFU12	host_genome				31	ibdmdb															Follow-up (Month 12)	31	6018	MGH Pediatrics							Some high school	Student						Yes	No	No	No	SM-A2623	224651-1	224651-2	224651-3	224651-4
P6024CBL1_HG	PSM7J4EA	P6024	P6024CBL1	host_genome				3	ibdmdb															Baseline (IBD and Healthy)	3	6024	MGH Pediatrics	16			Yes	Yes	No	Some high school	Student						Yes	No	No	No	SM-7J4EA	222210-1	222210-2	222210-3	222210-4
P6025CBL1_HG	PSM7J4EB	P6025	P6025CBL1	host_genome				3	ibdmdb															Baseline (IBD and Healthy)	3	6025	MGH Pediatrics	17			Yes	Yes	Yes	Some high school	Student	6025FFQ.pdf					Yes	No	No	No	SM-7J4EB	222211-1	222211-2	222211-3	222211-4
P6028CFU12_HG	PSMA2624	P6028	P6028CFU12	host_genome				31	ibdmdb															Follow-up (Month 12)	31	6028	MGH Pediatrics	9						7th grade or less	Student						Yes	No	No	No	SM-A2624	224652-1	224652-2	224652-3	224652-4
P6033CFU6_HG	PSM6XC2B	P6033	P6033CFU6	host_genome				17	ibdmdb															Follow-Up (Month 6)	17	6033	MGH Pediatrics	15						Some high school	Student						Yes	No	No	No	SM-6XC2B	224645-1	224645-2	224645-3	224645-4
C3002CSC1_TX	CSM5FZ1G	C3002	C3002CSC1	host_transcriptomics	0			1	ibdmdb															Screening Colonoscopy	1	3002	Cedars-Sinai	47						Professional/Doctoral degree	Retired					Sigmoid Colon		No	No	No
C3002CSC2_TX	CSM5FZ1F	C3002	C3002CSC2	host_transcriptomics	0			1	ibdmdb															Screening Colonoscopy	1	3002	Cedars-Sinai	47						Professional/Doctoral degree	Retired					Ileum		No	No	No
C3002CSC3_TX	CSM5FZ1I	C3002	C3002CSC3	host_transcriptomics	0			1	ibdmdb															Screening Colonoscopy	1	3002	Cedars-Sinai	47						Professional/Doctoral degree	Retired					Rectum		No	No	No
C3002CSC4_TX	CSM5FZ1H	C3002	C3002CSC4	host_transcriptomics	0			1	ibdmdb															Screening Colonoscopy	1	3002	Cedars-Sinai	47						Professional/Doctoral degree	Retired					Sigmoid Colon		No	No	No
C3003CSC1_TX	CSM5FZ1J	C3003	C3003CSC1	host_transcriptomics	1			1	ibdmdb															Screening Colonoscopy	1	3003	Cedars-Sinai	29						Master's degree	Paid					Ileum		No	No	No
C3003CSC2_TX	CSM5FZ1K	C3003	C3003CSC2	host_transcriptomics	1			1	ibdmdb															Screening Colonoscopy	1	3003	Cedars-Sinai	29						Master's degree	Paid					Rectum		No	No	No
C3003CSC3_TX	CSM5FZ1L	C3003	C3003CSC3	host_transcriptomics	1			1	ibdmdb															Screening Colonoscopy	1	3003	Cedars-Sinai	29						Master's degree	Paid					Sigmoid Colon		No	No	No
C3004CSC1_TX	CSM5FZ1O	C3004	C3004CSC1	host_transcriptomics	0			1	ibdmdb															Screening Colonoscopy	1	3004	Cedars-Sinai	33						Bachelor's degree	Paid					Sigmoid Colon		No	No	No
C3004CSC2_TX	CSM5FZ1M	C3004	C3004CSC2	host_transcriptomics	0			1	ibdmdb															Screening Colonoscopy	1	3004	Cedars-Sinai	33						Bachelor's degree	Paid					Ileum		No	No	No
C3004CSC3_TX	CSM5FZ1N	C3004	C3004CSC3	host_transcriptomics	0			1	ibdmdb															Screening Colonoscopy	1	3004	Cedars-Sinai	33						Bachelor's degree	Paid					Rectum		No	No	No
C3005CSC1_TX	CSM5FZ1Q	C3005	C3005CSC1	host_transcriptomics	0			1	ibdmdb															Screening Colonoscopy	1	3005	Cedars-Sinai	58						Some college, no degree	Retired					Ileum		No	No	No
C3005CSC2_TX	CSM5FZ1R	C3005	C3005CSC2	host_transcriptomics	0			1	ibdmdb															Screening Colonoscopy	1	3005	Cedars-Sinai	58						Some college, no degree	Retired					Rectum		No	No	No
C3005CSC3_TX	CSM5FZ1S	C3005	C3005CSC3	host_transcriptomics	0			1	ibdmdb															Screening Colonoscopy	1	3005	Cedars-Sinai	58						Some college, no degree	Retired					Sigmoid Colon		No	No	No
C3006CSC1_TX	CSM5FZ1W	C3006	C3006CSC1	host_transcriptomics	0			1	ibdmdb															Screening Colonoscopy	1	3006	Cedars-Sinai	24						Professional/Doctoral degree	Paid					Sigmoid Colon		No	No	No
C3006CSC2_TX	CSM5FZ1T	C3006	C3006CSC2	host_transcriptomics	0			1	ibdmdb															Screening Colonoscopy	1	3006	Cedars-Sinai	24						Professional/Doctoral degree	Paid					Ileum		No	No	No
C3006CSC3_TX	CSM5FZ1U	C3006	C3006CSC3	host_transcriptomics	0			1	ibdmdb															Screening Colonoscopy	1	3006	Cedars-Sinai	24						Professional/Doctoral degree	Paid					Rectum		No	No	No
C3006CSC4_TX	CSM5FZ1V	C3006	C3006CSC4	host_transcriptomics	0			1	ibdmdb															Screening Colonoscopy	1	3006	Cedars-Sinai	24						Professional/Doctoral degree	Paid					Sigmoid Colon		No	No	No
C3008CSC1_TX	CSM5FZ22	C3008	C3008CSC1	host_transcriptomics	0			1	ibdmdb															Screening Colonoscopy	1	3008	Cedars-Sinai	24						Unknown/Not Reported	Paid					Ileum		No	No	No
C3008CSC2_TX	CSM5FZ24	C3008	C3008CSC2	host_transcriptomics	0			1	ibdmdb															Screening Colonoscopy	1	3008	Cedars-Sinai	24						Unknown/Not Reported	Paid					Rectum		No	No	No
C3008CSC3_TX	CSM5FZ23	C3008	C3008CSC3	host_transcriptomics	0			1	ibdmdb															Screening Colonoscopy	1	3008	Cedars-Sinai	24						Unknown/Not Reported	Paid					Sigmoid Colon		No	No	No
C3010CSC1_TX	CSM5FZ27	C3010	C3010CSC1	host_transcriptomics	0			1	ibdmdb															Screening Colonoscopy	1	3010	Cedars-Sinai	30						Master's degree	Paid					Ileum		No	No	No
C3010CSC2_TX	CSM5FZ28	C3010	C3010CSC2	host_transcriptomics	0			1	ibdmdb															Screening Colonoscopy	1	3010	Cedars-Sinai	30						Master's degree	Paid					Rectum		No	No	No
C3010CSC3_TX	CSM5FZ29	C3010	C3010CSC3	host_transcriptomics	0			1	ibdmdb															Screening Colonoscopy	1	3010	Cedars-Sinai	30						Master's degree	Paid					Sigmoid Colon		No	No	No
C3011CSC1_TX	CSM5FZ2A	C3011	C3011CSC1	host_transcriptomics	4			1	ibdmdb															Screening Colonoscopy	1	3011	Cedars-Sinai	25						Professional/Doctoral degree	Paid					Ileum		No	No	No
C3011CSC2_TX	CSM5FZ2B	C3011	C3011CSC2	host_transcriptomics	4			1	ibdmdb															Screening Colonoscopy	1	3011	Cedars-Sinai	25						Professional/Doctoral degree	Paid					Rectum		No	No	No
C3011CSC3_TX	CSM5FZ2C	C3011	C3011CSC3	host_transcriptomics	4			1	ibdmdb															Screening Colonoscopy	1	3011	Cedars-Sinai	25						Professional/Doctoral degree	Paid					Sigmoid Colon		No	No	No
C3012CSC1_TX	CSM5FZ2D	C3012	C3012CSC1	host_transcriptomics	0			1	ibdmdb															Screening Colonoscopy	1	3012	Cedars-Sinai	30						Master's degree	Paid					Ileum		No	No	No
C3012CSC2_TX	CSM5FZ2E	C3012	C3012CSC2	host_transcriptomics	0			1	ibdmdb															Screening Colonoscopy	1	3012	Cedars-Sinai	30						Master's degree	Paid					Rectum		No	No	No
C3012CSC3_TX	CSM5FZ2F	C3012	C3012CSC3	host_transcriptomics	0			1	ibdmdb															Screening Colonoscopy	1	3012	Cedars-Sinai	30						Master's degree	Paid					Sigmoid Colon		No	No	No
C3013CSC1_TX	CSM5FZ2I	C3013	C3013CSC1	host_transcriptomics	0			1	ibdmdb															Screening Colonoscopy	1	3013	Cedars-Sinai	13						Some college, no degree	Student					Sigmoid Colon		No	No	No
C3013CSC2_TX	CSM5FZ2G	C3013	C3013CSC2	host_transcriptomics	0			1	ibdmdb															Screening Colonoscopy	1	3013	Cedars-Sinai	13						Some college, no degree	Student					Ileum		No	No	No
C3013CSC3_TX	CSM5FZ2H	C3013	C3013CSC3	host_transcriptomics	0			1	ibdmdb															Screening Colonoscopy	1	3013	Cedars-Sinai	13						Some college, no degree	Student					Rectum		No	No	No
C3015CSC1_TX	CSM5FZ2N	C3015	C3015CSC1	host_transcriptomics	1			1	ibdmdb															Screening Colonoscopy	1	3015	Cedars-Sinai	37						Unknown/Not Reported	Unknown/Not Reported					Cecum		No	No	No
C3015CSC2_TX	CSM5FZ2L	C3015	C3015CSC2	host_transcriptomics	1			1	ibdmdb															Screening Colonoscopy	1	3015	Cedars-Sinai	37						Unknown/Not Reported	Unknown/Not Reported					Ileum		No	No	No
C3015CSC3_TX	CSM5FZ2M	C3015	C3015CSC3	host_transcriptomics	1			1	ibdmdb															Screening Colonoscopy	1	3015	Cedars-Sinai	37						Unknown/Not Reported	Unknown/Not Reported					Rectum		No	No	No
C3016CSC1_TX	CSM5FZ2O	C3016	C3016CSC1	host_transcriptomics	0			1	ibdmdb															Screening Colonoscopy	1	3016	Cedars-Sinai	12						Bachelor's degree	Paid					Ileum		No	No	No
C3016CSC2_TX	CSM5FZ2P	C3016	C3016CSC2	host_transcriptomics	0			1	ibdmdb															Screening Colonoscopy	1	3016	Cedars-Sinai	12						Bachelor's degree	Paid					Rectum		No	No	No
C3016CSC3_TX	CSM5FZ2Q	C3016	C3016CSC3	host_transcriptomics	0			1	ibdmdb															Screening Colonoscopy	1	3016	Cedars-Sinai	12						Bachelor's degree	Paid					Sigmoid Colon		No	No	No
C3017CSC1_TX	CSM5FZ2R	C3017	C3017CSC1	host_transcriptomics	0			1	ibdmdb															Screening Colonoscopy	1	3017	Cedars-Sinai	8						Unknown/Not Reported	Unknown/Not Reported					Ileum		No	No	No
C3017CSC2_TX	CSM5FZ2S	C3017	C3017CSC2	host_transcriptomics	0			1	ibdmdb															Screening Colonoscopy	1	3017	Cedars-Sinai	8						Unknown/Not Reported	Unknown/Not Reported					Rectum		No	No	No
C3017CSC3_TX	CSM5FZ2T	C3017	C3017CSC3	host_transcriptomics	0			1	ibdmdb															Screening Colonoscopy	1	3017	Cedars-Sinai	8						Unknown/Not Reported	Unknown/Not Reported					Sigmoid Colon		No	No	No
C3021CSC1_TX	CSM5FZ36	C3021	C3021CSC1	host_transcriptomics	2			1	ibdmdb															Screening Colonoscopy	1	3021	Cedars-Sinai	29						Unknown/Not Reported	Unknown/Not Reported					Descending (left-sided) colon		No	No	No
C3021CSC2_TX	CSM5FZ34	C3021	C3021CSC2	host_transcriptomics	2			1	ibdmdb															Screening Colonoscopy	1	3021	Cedars-Sinai	29						Unknown/Not Reported	Unknown/Not Reported					Ileum		No	No	No
C3021CSC3_TX	CSM5FZ35	C3021	C3021CSC3	host_transcriptomics	2			1	ibdmdb															Screening Colonoscopy	1	3021	Cedars-Sinai	29						Unknown/Not Reported	Unknown/Not Reported					Rectum		No	No	No
C3021CSC4_TX	CSM5FZ37	C3021	C3021CSC4	host_transcriptomics	2			1	ibdmdb															Screening Colonoscopy	1	3021	Cedars-Sinai	29						Unknown/Not Reported	Unknown/Not Reported					Cecum		No	No	No
C3022CSC1_TX	CSM5FZ38	C3022	C3022CSC1	host_transcriptomics	0			1	ibdmdb															Screening Colonoscopy	1	3022	Cedars-Sinai							Unknown/Not Reported	Unknown/Not Reported					Ileum		No	No	No
C3022CSC2_TX	CSM5FZ39	C3022	C3022CSC2	host_transcriptomics	0			1	ibdmdb															Screening Colonoscopy	1	3022	Cedars-Sinai							Unknown/Not Reported	Unknown/Not Reported					Rectum		No	No	No
C3023CSC1_TX	CSM5FZ3A	C3023	C3023CSC1	host_transcriptomics	0			1	ibdmdb															Screening Colonoscopy	1	3023	Cedars-Sinai	45						Unknown/Not Reported	Unknown/Not Reported					Terminal ileum		No	No	No
C3023CSC2_TX	CSM5FZ3B	C3023	C3023CSC2	host_transcriptomics	0			1	ibdmdb															Screening Colonoscopy	1	3023	Cedars-Sinai	45						Unknown/Not Reported	Unknown/Not Reported					Ileum		No	No	No
C3023CSC3_TX	CSM5FZ3C	C3023	C3023CSC3	host_transcriptomics	0			1	ibdmdb															Screening Colonoscopy	1	3023	Cedars-Sinai	45						Unknown/Not Reported	Unknown/Not Reported					Rectum		No	No	No
C3027CSC3_HTX	CSMDRVXF	C3027	C3027CSC3	host_transcriptomics	0			1	ibdmdb															Screening Colonoscopy	1	3027	Cedars-Sinai	29							Paid					Ileum		No	No	No
C3027CSC1_HTX	CSMDRVXG	C3027	C3027CSC1	host_transcriptomics	0			1	ibdmdb															Screening Colonoscopy	1	3027	Cedars-Sinai	29							Paid					Rectum		No	No	No
C3027CSC2_HTX	CSMDRVXH	C3027	C3027CSC2	host_transcriptomics	0			1	ibdmdb															Screening Colonoscopy	1	3027	Cedars-Sinai	29							Paid					Sigmoid Colon		No	No	No
C3028CSC2_HTX	CSMDRVXI	C3028	C3028CSC2	host_transcriptomics	2			1	ibdmdb															Screening Colonoscopy	1	3028	Cedars-Sinai	22						Unknown/Not Reported	Paid					Ileum		No	No	No
C3028CSC1_HTX	CSMDRVXJ	C3028	C3028CSC1	host_transcriptomics	2			1	ibdmdb															Screening Colonoscopy	1	3028	Cedars-Sinai	22						Unknown/Not Reported	Paid					Rectum		No	No	No
C3029CSC2_HTX	CSMDRVXN	C3029	C3029CSC2	host_transcriptomics	0			1	ibdmdb															Screening Colonoscopy	1	3029	Cedars-Sinai	20						Unknown/Not Reported	Paid					Descending (left-sided) colon		No	No	No
C3029CSC4_HTX	CSMDRVXK	C3029	C3029CSC4	host_transcriptomics	0			1	ibdmdb															Screening Colonoscopy	1	3029	Cedars-Sinai	20						Unknown/Not Reported	Paid					Ileum		No	No	No
C3029CSC3_HTX	CSMDRVXM	C3029	C3029CSC3	host_transcriptomics	0			1	ibdmdb															Screening Colonoscopy	1	3029	Cedars-Sinai	20						Unknown/Not Reported	Paid					Rectum		No	No	No
C3029CSC1_HTX	CSMDRVXL	C3029	C3029CSC1	host_transcriptomics	0			1	ibdmdb															Screening Colonoscopy	1	3029	Cedars-Sinai	20						Unknown/Not Reported	Paid					Transverse colon		No	No	No
C3030CSC1_HTX	CSMDRVXP	C3030	C3030CSC1	host_transcriptomics	0			1	ibdmdb															Screening Colonoscopy	1	3030	Cedars-Sinai	5						Unknown/Not Reported	Paid					Terminal ileum		No	No	No
C3030CSC4_HTX	CSMDRVXO	C3030	C3030CSC4	host_transcriptomics	0			1	ibdmdb															Screening Colonoscopy	1	3030	Cedars-Sinai	5						Unknown/Not Reported	Paid					Ileum		No	No	No
C3030CSC3_HTX	CSMDRVXR	C3030	C3030CSC3	host_transcriptomics	0			1	ibdmdb															Screening Colonoscopy	1	3030	Cedars-Sinai	5						Unknown/Not Reported	Paid					Rectum		No	No	No
C3030CSC2_HTX	CSMDRVXQ	C3030	C3030CSC2	host_transcriptomics	0			1	ibdmdb															Screening Colonoscopy	1	3030	Cedars-Sinai	5						Unknown/Not Reported	Paid					Sigmoid Colon		No	No	No
C3031CSC3_HTX	CSMDRVXS	C3031	C3031CSC3	host_transcriptomics	0			1	ibdmdb															Screening Colonoscopy	1	3031	Cedars-Sinai	18						Unknown/Not Reported	Paid					Ileum		No	No	No
C3031CSC2_HTX	CSMDRVXU	C3031	C3031CSC2	host_transcriptomics	0			1	ibdmdb															Screening Colonoscopy	1	3031	Cedars-Sinai	18						Unknown/Not Reported	Paid					Rectum		No	No	No
C3031CSC1_HTX	CSMDRVXT	C3031	C3031CSC1	host_transcriptomics	0			1	ibdmdb															Screening Colonoscopy	1	3031	Cedars-Sinai	18						Unknown/Not Reported	Paid					Sigmoid Colon		No	No	No
C3032CSC2_HTX	CSMDRVXX	C3032	C3032CSC2	host_transcriptomics	1			1	ibdmdb															Screening Colonoscopy	1	3032	Cedars-Sinai	19						Unknown/Not Reported	Paid					Ileum		No	No	No
C3032CSC3_HTX	CSMDTZ4Y	C3032	C3032CSC3	host_transcriptomics	1			1	ibdmdb															Screening Colonoscopy	1	3032	Cedars-Sinai	19						Unknown/Not Reported	Paid					Rectum		No	No	No
C3032CSC1_HTX	CSMDTZ4X	C3032	C3032CSC1	host_transcriptomics	1			1	ibdmdb															Screening Colonoscopy	1	3032	Cedars-Sinai	19						Unknown/Not Reported	Paid					Sigmoid Colon		No	No	No
C3034CSC3_HTX	CSMDRVXY	C3034	C3034CSC3	host_transcriptomics	0			1	ibdmdb															Screening Colonoscopy	1	3034	Cedars-Sinai	35						Unknown/Not Reported	Unknown/Not Reported					Ileum		No	No	No
C3034CSC1_HTX	CSMDRVY1	C3034	C3034CSC1	host_transcriptomics	0			1	ibdmdb															Screening Colonoscopy	1	3034	Cedars-Sinai	35						Unknown/Not Reported	Unknown/Not Reported					Rectum		No	No	No
C3034CSC2_HTX	CSMDRVXZ	C3034	C3034CSC2	host_transcriptomics	0			1	ibdmdb															Screening Colonoscopy	1	3034	Cedars-Sinai	35						Unknown/Not Reported	Unknown/Not Reported					Ascending (right-sided) colon		No	No	No
C3035CSC1_HTX	CSMDRVY4	C3035	C3035CSC1	host_transcriptomics	0			1	ibdmdb															Screening Colonoscopy	1	3035	Cedars-Sinai	30						Unknown/Not Reported	Paid					Terminal ileum		No	No	No
C3035CSC3_HTX	CSMDRVY2	C3035	C3035CSC3	host_transcriptomics	0			1	ibdmdb															Screening Colonoscopy	1	3035	Cedars-Sinai	30						Unknown/Not Reported	Paid					Ileum		No	No	No
C3035CSC2_HTX	CSMDRVY3	C3035	C3035CSC2	host_transcriptomics	0			1	ibdmdb															Screening Colonoscopy	1	3035	Cedars-Sinai	30						Unknown/Not Reported	Paid					Rectum		No	No	No
C3037CSC3_HTX	CSMDRVY7	C3037	C3037CSC3	host_transcriptomics	0			1	ibdmdb															Screening Colonoscopy	1	3037	Cedars-Sinai	28						Unknown/Not Reported	Paid					Sigmoid Colon		No	No	No
C3037CSC2_HTX	CSMDRVY5	C3037	C3037CSC2	host_transcriptomics	0			1	ibdmdb															Screening Colonoscopy	1	3037	Cedars-Sinai	28						Unknown/Not Reported	Paid					Ileum		No	No	No
C3037CSC1_HTX	CSMDRVY6	C3037	C3037CSC1	host_transcriptomics	0			1	ibdmdb															Screening Colonoscopy	1	3037	Cedars-Sinai	28						Unknown/Not Reported	Paid					Rectum		No	No	No
E5004CSC1_TX	ESM5GEYI	E5004	E5004CSC1	host_transcriptomics	0			1	ibdmdb															Screening Colonoscopy	1	5004	Emory	7						7th grade or less	Student					Transverse colon		No	No	No
E5004CSC2_TX	ESM5GEYK	E5004	E5004CSC2	host_transcriptomics	0			1	ibdmdb															Screening Colonoscopy	1	5004	Emory	7						7th grade or less	Student					Ileum		No	No	No
E5004CSC3_TX	ESM5GEYL	E5004	E5004CSC3	host_transcriptomics	0			1	ibdmdb															Screening Colonoscopy	1	5004	Emory	7						7th grade or less	Student					Rectum		No	No	No
E5009CSC1_TX	ESM6ZK8Z	E5009	E5009CSC1	host_transcriptomics	0			1	ibdmdb															Screening Colonoscopy	1	5009	Emory							Some high school	Student					Cecum		No	No	No
E5009CSC2_TX	ESM5GEYB	E5009	E5009CSC2	host_transcriptomics	0			1	ibdmdb															Screening Colonoscopy	1	5009	Emory							Some high school	Student					Ileum		No	No	No
E5009CSC3_TX	ESM5GEYA	E5009	E5009CSC3	host_transcriptomics	0			1	ibdmdb															Screening Colonoscopy	1	5009	Emory							Some high school	Student					Rectum		No	No	No
E5013CSC1_TX	ESM5GEY9	E5013	E5013CSC1	host_transcriptomics	0			1	ibdmdb															Screening Colonoscopy	1	5013	Emory	15						Some high school	Student					Descending (left-sided) colon		No	No	No
E5013CSC2_TX	ESM5GEY8	E5013	E5013CSC2	host_transcriptomics	0			1	ibdmdb															Screening Colonoscopy	1	5013	Emory	15						Some high school	Student					Ileum		No	No	No
E5013CSC3_TX	ESM5GEY7	E5013	E5013CSC3	host_transcriptomics	0			1	ibdmdb															Screening Colonoscopy	1	5013	Emory	15						Some high school	Student					Rectum		No	No	No
H4001CSC1_TX	HSM5FZAH	H4001	H4001CSC1	host_transcriptomics	0			1	ibdmdb															Screening Colonoscopy	1	4001	Cincinnati	14						Some high school	Student					Sigmoid Colon		No	No	No
H4001CSC2_TX	HSM5FZAE	H4001	H4001CSC2	host_transcriptomics	0			1	ibdmdb															Screening Colonoscopy	1	4001	Cincinnati	14						Some high school	Student					Rectum		No	No	No
H4004CSC1_TX	HSM5FZAM	H4004	H4004CSC1	host_transcriptomics	0			1	ibdmdb															Screening Colonoscopy	1	4004	Cincinnati	14						Some high school	Student					Ascending (right-sided) colon		No	No	No
H4004CSC2_TX	HSM5FZAN	H4004	H4004CSC2	host_transcriptomics	0			1	ibdmdb															Screening Colonoscopy	1	4004	Cincinnati	14						Some high school	Student					Rectum		No	No	No
H4004CB1_TX	HSM7H3WR	H4004	H4004CB1	host_transcriptomics	46			32	ibdmdb															Additional Biopsy	32	4004	Cincinnati	14						Some high school	Student					Ileum		No	No	No
H4004CB2_TX	HSM7H3WS	H4004	H4004CB2	host_transcriptomics	46			32	ibdmdb															Additional Biopsy	32	4004	Cincinnati	14						Some high school	Student					Rectum		No	No	No
H4004CB3_TX	HSM7H3WQ	H4004	H4004CB3	host_transcriptomics	46			32	ibdmdb															Additional Biopsy	32	4004	Cincinnati	14						Some high school	Student					Ascending (right-sided) colon		No	No	No
H4006CSC1_TX	HSM5FZAQ	H4006	H4006CSC1	host_transcriptomics	0			1	ibdmdb															Screening Colonoscopy	1	4006	Cincinnati	8						7th grade or less	Student					Ileum		No	No	No
H4006CSC2_TX	HSM5FZAR	H4006	H4006CSC2	host_transcriptomics	0			1	ibdmdb															Screening Colonoscopy	1	4006	Cincinnati	8						7th grade or less	Student					Rectum		No	No	No
H4007CSC1_TX	HSM5FZBF	H4007	H4007CSC1	host_transcriptomics	0			1	ibdmdb															Screening Colonoscopy	1	4007	Cincinnati	15						Some high school	Student					Ileum		No	No	No
H4007CSC2_TX	HSM5FZBG	H4007	H4007CSC2	host_transcriptomics	0			1	ibdmdb															Screening Colonoscopy	1	4007	Cincinnati	15						Some high school	Student					Rectum		No	No	No
H4007CB1_TX	HSM6S4GB	H4007	H4007CB1	host_transcriptomics	45			32	ibdmdb															Additional Biopsy	32	4007	Cincinnati	15						Some high school	Student					Ileum		No	No	No
H4007CB2_TX	HSM6S4GC	H4007	H4007CB2	host_transcriptomics	45			32	ibdmdb															Additional Biopsy	32	4007	Cincinnati	15						Some high school	Student					Rectum		No	No	No
H4008CSC1_TX	HSM5FZBI	H4008	H4008CSC1	host_transcriptomics	0			1	ibdmdb															Screening Colonoscopy	1	4008	Cincinnati							7th grade or less	Student					Ileum		No	No	No
H4008CSC2_TX	HSM5FZBH	H4008	H4008CSC2	host_transcriptomics	0			1	ibdmdb															Screening Colonoscopy	1	4008	Cincinnati							7th grade or less	Student					Rectum		No	No	No
H4008CB1_TX	HSM6S4GM	H4008	H4008CB1	host_transcriptomics	33			32	ibdmdb															Additional Biopsy	32	4008	Cincinnati							7th grade or less	Student					Ileum		No	No	No
H4008CB2_TX	HSM6S4GN	H4008	H4008CB2	host_transcriptomics	33			32	ibdmdb															Additional Biopsy	32	4008	Cincinnati							7th grade or less	Student					Rectum		No	No	No
H4009CSC1_TX	HSM5FZBE	H4009	H4009CSC1	host_transcriptomics	1			1	ibdmdb															Screening Colonoscopy	1	4009	Cincinnati							7th grade or less	Student					Ileum		No	No	No
H4009CSC2_TX	HSM5FZBD	H4009	H4009CSC2	host_transcriptomics	1			1	ibdmdb															Screening Colonoscopy	1	4009	Cincinnati							7th grade or less	Student					Rectum		No	No	No
H4010CSC1_TX	HSM5FZBC	H4010	H4010CSC1	host_transcriptomics	1			1	ibdmdb															Screening Colonoscopy	1	4010	Cincinnati	13						7th grade or less	Student					Ileum		No	No	No
H4010CSC2_TX	HSM5FZBB	H4010	H4010CSC2	host_transcriptomics	1			1	ibdmdb															Screening Colonoscopy	1	4010	Cincinnati	13						7th grade or less	Student					Rectum		No	No	No
H4013CSC1_TX	HSM5FZB4	H4013	H4013CSC1	host_transcriptomics	1			1	ibdmdb															Screening Colonoscopy	1	4013	Cincinnati							7th grade or less	Student					Ileum		No	No	No
H4013CSC2_TX	HSM5FZB5	H4013	H4013CSC2	host_transcriptomics	1			1	ibdmdb															Screening Colonoscopy	1	4013	Cincinnati							7th grade or less	Student					Rectum		No	No	No
H4014CSC1_TX	HSM5FZB3	H4014	H4014CSC1	host_transcriptomics	0			1	ibdmdb															Screening Colonoscopy	1	4014	Cincinnati	10						7th grade or less	Student					Ileum		No	No	No
H4014CSC2_TX	HSM5FZB2	H4014	H4014CSC2	host_transcriptomics	0			1	ibdmdb															Screening Colonoscopy	1	4014	Cincinnati	10						7th grade or less	Student					Rectum		No	No	No
H4015CSC1_TX	HSM5FZB1	H4015	H4015CSC1	host_transcriptomics	0			1	ibdmdb															Screening Colonoscopy	1	4015	Cincinnati	15						Some high school	Student					Descending (left-sided) colon		No	No	No
H4015CSC2_TX	HSM5FZAY	H4015	H4015CSC2	host_transcriptomics	0			1	ibdmdb															Screening Colonoscopy	1	4015	Cincinnati	15						Some high school	Student					Ileum		No	No	No
H4015CSC3_TX	HSM5FZAZ	H4015	H4015CSC3	host_transcriptomics	0			1	ibdmdb															Screening Colonoscopy	1	4015	Cincinnati	15						Some high school	Student					Rectum		No	No	No
H4016CSC1_TX	HSM5FZAX	H4016	H4016CSC1	host_transcriptomics	1			1	ibdmdb															Screening Colonoscopy	1	4016	Cincinnati							7th grade or less	Student					Ileum		No	No	No
H4016CSC2_TX	HSM5FZAV	H4016	H4016CSC2	host_transcriptomics	1			1	ibdmdb															Screening Colonoscopy	1	4016	Cincinnati							7th grade or less	Student					Rectum		No	No	No
H4016CSC3_TX	HSM5FZAW	H4016	H4016CSC3	host_transcriptomics	1			1	ibdmdb															Screening Colonoscopy	1	4016	Cincinnati							7th grade or less	Student					Transverse colon		No	No	No
H4017CSC1_TX	HSM5FZAU	H4017	H4017CSC1	host_transcriptomics	0			1	ibdmdb															Screening Colonoscopy	1	4017	Cincinnati	16						Some high school	Student					Ascending (right-sided) colon		No	No	No
H4017CSC2_TX	HSM5FZAT	H4017	H4017CSC2	host_transcriptomics	0			1	ibdmdb															Screening Colonoscopy	1	4017	Cincinnati	16						Some high school	Student					Ileum		No	No	No
H4017CSC3_TX	HSM5FZAS	H4017	H4017CSC3	host_transcriptomics	0			1	ibdmdb															Screening Colonoscopy	1	4017	Cincinnati	16						Some high school	Student					Rectum		No	No	No
H4018CSC1_TX	HSM6S4FN	H4018	H4018CSC1	host_transcriptomics	0			1	ibdmdb															Screening Colonoscopy	1	4018	Cincinnati							7th grade or less	Student					Ileum		No	No	No
H4018CSC2_TX	HSM6S4FP	H4018	H4018CSC2	host_transcriptomics	0			1	ibdmdb															Screening Colonoscopy	1	4018	Cincinnati							7th grade or less	Student					Rectum		No	No	No
H4018CSC3_TX	HSM6S4FO	H4018	H4018CSC3	host_transcriptomics	0			1	ibdmdb															Screening Colonoscopy	1	4018	Cincinnati							7th grade or less	Student					Ascending (right-sided) colon		No	No	No
H4019CSC1_TX	HSM6S4FQ	H4019	H4019CSC1	host_transcriptomics	0			1	ibdmdb															Screening Colonoscopy	1	4019	Cincinnati	11						7th grade or less	Student					Ileum		No	No	No
H4019CSC2_TX	HSM6S4FS	H4019	H4019CSC2	host_transcriptomics	0			1	ibdmdb															Screening Colonoscopy	1	4019	Cincinnati	11						7th grade or less	Student					Rectum		No	No	No
H4019CSC3_TX	HSM6S4FR	H4019	H4019CSC3	host_transcriptomics	0			1	ibdmdb															Screening Colonoscopy	1	4019	Cincinnati	11						7th grade or less	Student					Transverse colon		No	No	No
H4019CB1_TX	HSM6S4GO	H4019	H4019CB1	host_transcriptomics	21			32	ibdmdb															Additional Biopsy	32	4019	Cincinnati	11						7th grade or less	Student					Ileum		No	No	No
H4019CB2_TX	HSM6S4GQ	H4019	H4019CB2	host_transcriptomics	21			32	ibdmdb															Additional Biopsy	32	4019	Cincinnati	11						7th grade or less	Student					Rectum		No	No	No
H4019CB3_TX	HSM6S4GP	H4019	H4019CB3	host_transcriptomics	21			32	ibdmdb															Additional Biopsy	32	4019	Cincinnati	11						7th grade or less	Student					Transverse colon		No	No	No
H4020CSC1_TX	HSM6S4FT	H4020	H4020CSC1	host_transcriptomics	1			1	ibdmdb															Screening Colonoscopy	1	4020	Cincinnati	13						Some high school	Student					Ileum		No	No	No
H4020CSC2_TX	HSM6S4FU	H4020	H4020CSC2	host_transcriptomics	1			1	ibdmdb															Screening Colonoscopy	1	4020	Cincinnati	13						Some high school	Student					Rectum		No	No	No
H4022CSC1_TX	HSM6S4FY	H4022	H4022CSC1	host_transcriptomics	0			1	ibdmdb															Screening Colonoscopy	1	4022	Cincinnati							7th grade or less	Student					Ileum		No	No	No
H4022CSC2_TX	HSM6S4G1	H4022	H4022CSC2	host_transcriptomics	0			1	ibdmdb															Screening Colonoscopy	1	4022	Cincinnati							7th grade or less	Student					Rectum		No	No	No
H4022CSC3_TX	HSM6S4FZ	H4022	H4022CSC3	host_transcriptomics	0			1	ibdmdb															Screening Colonoscopy	1	4022	Cincinnati							7th grade or less	Student					Transverse colon		No	No	No
H4023CSC1_TX	HSM6S4G2	H4023	H4023CSC1	host_transcriptomics	0			1	ibdmdb															Screening Colonoscopy	1	4023	Cincinnati							Some high school	Student					Ileum		No	No	No
H4023CSC2_TX	HSM6S4G4	H4023	H4023CSC2	host_transcriptomics	0			1	ibdmdb															Screening Colonoscopy	1	4023	Cincinnati							Some high school	Student					Rectum		No	No	No
H4023CSC3_TX	HSM6S4G3	H4023	H4023CSC3	host_transcriptomics	0			1	ibdmdb															Screening Colonoscopy	1	4023	Cincinnati							Some high school	Student					Descending (left-sided) colon		No	No	No
H4024CSC1_TX	HSM6S4G6	H4024	H4024CSC1	host_transcriptomics	0			1	ibdmdb															Screening Colonoscopy	1	4024	Cincinnati							7th grade or less	Student					Ileum		No	No	No
H4024CSC2_TX	HSM6S4G7	H4024	H4024CSC2	host_transcriptomics	0			1	ibdmdb															Screening Colonoscopy	1	4024	Cincinnati							7th grade or less	Student					Rectum		No	No	No
H4024CSC3_TX	HSM6S4G5	H4024	H4024CSC3	host_transcriptomics	0			1	ibdmdb															Screening Colonoscopy	1	4024	Cincinnati							7th grade or less	Student					Transverse colon		No	No	No
H4027CSC1_TX	HSM6S4GH	H4027	H4027CSC1	host_transcriptomics	0			1	ibdmdb															Screening Colonoscopy	1	4027	Cincinnati	15						Some high school	Student					Descending (left-sided) colon		No	No	No
H4027CSC2_TX	HSM6S4GG	H4027	H4027CSC2	host_transcriptomics	0			1	ibdmdb															Screening Colonoscopy	1	4027	Cincinnati	15						Some high school	Student					Ileum		No	No	No
H4027CSC3_TX	HSM6S4GI	H4027	H4027CSC3	host_transcriptomics	0			1	ibdmdb															Screening Colonoscopy	1	4027	Cincinnati	15						Some high school	Student					Rectum		No	No	No
H4028CSC1_TX	HSM6S4GJ	H4028	H4028CSC1	host_transcriptomics	0			1	ibdmdb															Screening Colonoscopy	1	4028	Cincinnati	13						7th grade or less	Student					Ileum		No	No	No
H4028CSC2_TX	HSM6S4GL	H4028	H4028CSC2	host_transcriptomics	0			1	ibdmdb															Screening Colonoscopy	1	4028	Cincinnati	13						7th grade or less	Student					Rectum		No	No	No
H4028CSC3_TX	HSM6S4GK	H4028	H4028CSC3	host_transcriptomics	0			1	ibdmdb															Screening Colonoscopy	1	4028	Cincinnati	13						7th grade or less	Student					Transverse colon		No	No	No
H4030CSC1_TX	HSM7H3WJ	H4030	H4030CSC1	host_transcriptomics	0			1	ibdmdb															Screening Colonoscopy	1	4030	Cincinnati	16						Some high school	Student					Ileum		No	No	No
H4030CSC2_TX	HSM7H3WH	H4030	H4030CSC2	host_transcriptomics	0			1	ibdmdb															Screening Colonoscopy	1	4030	Cincinnati	16						Some high school	Student					Rectum		No	No	No
H4031CSC1_TX	HSM7H3WM	H4031	H4031CSC1	host_transcriptomics	0			1	ibdmdb															Screening Colonoscopy	1	4031	Cincinnati	12						7th grade or less	Student					Ileum		No	No	No
H4031CSC2_TX	HSM7H3WL	H4031	H4031CSC2	host_transcriptomics	0			1	ibdmdb															Screening Colonoscopy	1	4031	Cincinnati	12						7th grade or less	Student					Rectum		No	No	No
H4031CSC3_TX	HSM7H3WK	H4031	H4031CSC3	host_transcriptomics	0			1	ibdmdb															Screening Colonoscopy	1	4031	Cincinnati	12						7th grade or less	Student					Transverse colon		No	No	No
H4032CSC1_TX	HSM7H3WO	H4032	H4032CSC1	host_transcriptomics	0			1	ibdmdb															Screening Colonoscopy	1	4032	Cincinnati	12						7th grade or less	Student					Sigmoid Colon		No	No	No
H4032CSC2_TX	HSM7H3WN	H4032	H4032CSC2	host_transcriptomics	0			1	ibdmdb															Screening Colonoscopy	1	4032	Cincinnati	12						7th grade or less	Student					Ileum		No	No	No
H4032CSC3_TX	HSM7H3WP	H4032	H4032CSC3	host_transcriptomics	0			1	ibdmdb															Screening Colonoscopy	1	4032	Cincinnati	12						7th grade or less	Student					Rectum		No	No	No
H4035CSC1_TX	HSM7H3WX	H4035	H4035CSC1	host_transcriptomics	0			1	ibdmdb															Screening Colonoscopy	1	4035	Cincinnati	16						Some high school	Student					Descending (left-sided) colon		No	No	No
H4035CSC2_TX	HSM7H3WW	H4035	H4035CSC2	host_transcriptomics	0			1	ibdmdb															Screening Colonoscopy	1	4035	Cincinnati	16						Some high school	Student					Ileum		No	No	No
H4035CSC3_TX	HSM7H3WY	H4035	H4035CSC3	host_transcriptomics	0			1	ibdmdb															Screening Colonoscopy	1	4035	Cincinnati	16						Some high school	Student					Rectum		No	No	No
H4038CSC1_HTX	HSM9JBW	H4038	H4038CSC1	host_transcriptomics	0			1	ibdmdb															Screening Colonoscopy	1	4038	Cincinnati	15						Some high school	Student					Cecum		No	No	No
H4038CSC3_HTX	HSM9JBV	H4038	H4038CSC3	host_transcriptomics	0			1	ibdmdb															Screening Colonoscopy	1	4038	Cincinnati	15						Some high school	Student					Ileum		No	No	No
H4038CSC2_HTX	HSM9JBU	H4038	H4038CSC2	host_transcriptomics	0			1	ibdmdb															Screening Colonoscopy	1	4038	Cincinnati	15						Some high school	Student					Rectum		No	No	No
H4039CSC1_TX	HSM9JTBY	H4039	H4039CSC1	host_transcriptomics	0			1	ibdmdb															Screening Colonoscopy	1	4039	Cincinnati	12						7th grade or less	Student					Ascending (right-sided) colon		No	No	No
H4039CSC2_TX	HSM9JTBZ	H4039	H4039CSC2	host_transcriptomics	0			1	ibdmdb															Screening Colonoscopy	1	4039	Cincinnati	12						7th grade or less	Student					Ileum		No	No	No
H4039CSC1_HTX	HSM9JTBX	H4039	H4039CSC1	host_transcriptomics	0			1	ibdmdb															Screening Colonoscopy	1	4039	Cincinnati	12						7th grade or less	Student					Rectum		No	No	No
H4040CSC1_TX	HSM9JTC1	H4040	H4040CSC1	host_transcriptomics	1			1	ibdmdb															Screening Colonoscopy	1	4040	Cincinnati	13						Some high school	Student					Ileum		No	No	No
H4040CSC2_TX	HSM9JTC3	H4040	H4040CSC2	host_transcriptomics	1			1	ibdmdb															Screening Colonoscopy	1	4040	Cincinnati	13						Some high school	Student					Rectum		No	No	No
H4040CSC3_TX	HSM9JTC2	H4040	H4040CSC3	host_transcriptomics	1			1	ibdmdb															Screening Colonoscopy	1	4040	Cincinnati	13						Some high school	Student					Non-inflamed		No	No	No
H4042CSC1_TX	HSM9JTC8	H4042	H4042CSC1	host_transcriptomics	1			1	ibdmdb															Screening Colonoscopy	1	4042	Cincinnati	15						Some high school	Student					Rectum		No	No	No
H4042CSC2_TX	HSM9JTC7	H4042	H4042CSC2	host_transcriptomics	1			1	ibdmdb															Screening Colonoscopy	1	4042	Cincinnati	15						Some high school	Student					Descending (left-sided) colon		No	No	No
H4043CSC1_TX	HSM9UBMO	H4043	H4043CSC1	host_transcriptomics				1	ibdmdb															Screening Colonoscopy	1	4043	Cincinnati	14						Some high school	Student					Transverse colon		No	No	No
H4043CSC2_TX	HSM9UBMN	H4043	H4043CSC2	host_transcriptomics				1	ibdmdb															Screening Colonoscopy	1	4043	Cincinnati	14						Some high school	Student					Ileum		No	No	No
H4043CSC3_TX	HSM9UBMP	H4043	H4043CSC3	host_transcriptomics				1	ibdmdb															Screening Colonoscopy	1	4043	Cincinnati	14						Some high school	Student					Rectum		No	No	No
H4044CSC1_TX	HSM9UBMR	H4044	H4044CSC1	host_transcriptomics	0			1	ibdmdb															Screening Colonoscopy	1	4044	Cincinnati	16						Some high school	Student					Ileum		No	No	No
H4044CSC2_TX	HSM9UBMQ	H4044	H4044CSC2	host_transcriptomics	0			1	ibdmdb															Screening Colonoscopy	1	4044	Cincinnati	16						Some high school	Student					Rectum		No	No	No
H4045CSC1_TX	HSM9UBMS	H4045	H4045CSC1	host_transcriptomics	2			1	ibdmdb															Screening Colonoscopy	1	4045	Cincinnati							Some high school	Student					Ileum		No	No	No
H4045CSC2_TX	HSM9UBMU	H4045	H4045CSC2	host_transcriptomics	2			1	ibdmdb															Screening Colonoscopy	1	4045	Cincinnati							Some high school	Student					Rectum		No	No	No
H4045CSC3_TX	HSM9UBMT	H4045	H4045CSC3	host_transcriptomics	2			1	ibdmdb															Screening Colonoscopy	1	4045	Cincinnati							Some high school	Student					Transverse colon		No	No	No
M2008CSC1_TX	MSM5CFCV	M2008	M2008CSC1	host_transcriptomics	0			1	ibdmdb															Screening Colonoscopy	1	2008	MGH	30						Bachelor's degree	Paid					Ileum		No	No	No
M2008CSC2_TX	MSM5CFCU	M2008	M2008CSC2	host_transcriptomics	0			1	ibdmdb															Screening Colonoscopy	1	2008	MGH	30						Bachelor's degree	Paid					Rectum		No	No	No
M2008CSC3_TX	MSM5CFCW	M2008	M2008CSC3	host_transcriptomics	0			1	ibdmdb															Screening Colonoscopy	1	2008	MGH	30						Bachelor's degree	Paid					Transverse colon		No	No	No
M2008CB1_TX	MSM5LWKD	M2008	M2008CB1	host_transcriptomics	53			32	ibdmdb															Additional Biopsy	32	2008	MGH	30						Bachelor's degree	Paid					Rectum		No	No	No
M2008CB2_TX	MSM5LWJZ	M2008	M2008CB2	host_transcriptomics	53			32	ibdmdb															Additional Biopsy	32	2008	MGH	30						Bachelor's degree	Paid					Rectum		No	No	No
M2008CB3_TX	MSM5LWKE	M2008	M2008CB3	host_transcriptomics	53			32	ibdmdb															Additional Biopsy	32	2008	MGH	30						Bachelor's degree	Paid					Descending (left-sided) colon		No	No	No
M2014CSC1_TX	MSM5CFD6	M2014	M2014CSC1	host_transcriptomics	0			1	ibdmdb															Screening Colonoscopy	1	2014	MGH	30						Professional/Doctoral degree	Paid					Ileum		No	No	No
M2014CSC2_TX	MSM5CFD7	M2014	M2014CSC2	host_transcriptomics	0			1	ibdmdb															Screening Colonoscopy	1	2014	MGH	30						Professional/Doctoral degree	Paid					Rectum		No	No	No
M2021CSC1_TX	MSM5LWKW	M2021	M2021CSC1	host_transcriptomics	0			1	ibdmdb															Screening Colonoscopy	1	2021	MGH	26						Some college, no degree	Student					Rectum		No	No	No
M2021CSC2_TX	MSM5LWKX	M2021	M2021CSC2	host_transcriptomics	0			1	ibdmdb															Screening Colonoscopy	1	2021	MGH	26						Some college, no degree	Student					Rectum		No	No	No
M2021CB1_TX	MSM5LWKR	M2021	M2021CB1	host_transcriptomics	3			32	ibdmdb															Additional Biopsy	32	2021	MGH	26						Some college, no degree	Student					Cecum		No	No	No
M2021CB2_TX	MSM5LWKQ	M2021	M2021CB2	host_transcriptomics	3			32	ibdmdb															Additional Biopsy	32	2021	MGH	26						Some college, no degree	Student					Ileum		No	No	No
M2025CSC1_TX	MSM5LWL3	M2025	M2025CSC1	host_transcriptomics	1			1	ibdmdb															Screening Colonoscopy	1	2025	MGH	43						High school graduate or GED	Paid					Ileum		No	No	No
M2025CSC2_TX	MSM5LWL4	M2025	M2025CSC2	host_transcriptomics	1			1	ibdmdb															Screening Colonoscopy	1	2025	MGH	43						High school graduate or GED	Paid					Rectum		No	No	No
M2025CB1_TX	MSM719MJ	M2025	M2025CB1	host_transcriptomics	40			32	ibdmdb															Additional Biopsy	32	2025	MGH	43						High school graduate or GED	Paid					Sigmoid Colon		No	No	No
M2026CSC1_TX	MSM5LWL5	M2026	M2026CSC1	host_transcriptomics	0			1	ibdmdb															Screening Colonoscopy	1	2026	MGH	21						Some college, no degree	Student					Ileum		No	No	No
M2026CSC2_TX	MSM5LWL1	M2026	M2026CSC2	host_transcriptomics	0			1	ibdmdb															Screening Colonoscopy	1	2026	MGH	21						Some college, no degree	Student					Rectum		No	No	No
M2026CSC3_TX	MSM5LWL2	M2026	M2026CSC3	host_transcriptomics	0			1	ibdmdb															Screening Colonoscopy	1	2026	MGH	21						Some college, no degree	Student					Ascending (right-sided) colon		No	No	No
M2027CSC1_TX	MSM5LWL6	M2027	M2027CSC1	host_transcriptomics	2			1	ibdmdb															Screening Colonoscopy	1	2027	MGH	41						High school graduate or GED	Paid					Ileum		No	No	No
M2027CSC2_TX	MSM5LWL7	M2027	M2027CSC2	host_transcriptomics	2			1	ibdmdb															Screening Colonoscopy	1	2027	MGH	41						High school graduate or GED	Paid					Rectum		No	No	No
M2028CSC1_TX	MSM5LWJ3	M2028	M2028CSC1	host_transcriptomics	1			1	ibdmdb															Screening Colonoscopy	1	2028	MGH	24						Some college, no degree	Paid					Ileum		No	No	No
M2028CSC2_TX	MSM5LWJ4	M2028	M2028CSC2	host_transcriptomics	1			1	ibdmdb															Screening Colonoscopy	1	2028	MGH	24						Some college, no degree	Paid					Rectum		No	No	No
M2028CB1_TX	MSM719N4	M2028	M2028CB1	host_transcriptomics	48			32	ibdmdb															Additional Biopsy	32	2028	MGH	24						Some college, no degree	Paid					Ileum		No	No	No
M2028CB2_TX	MSM719N5	M2028	M2028CB2	host_transcriptomics	48			32	ibdmdb															Additional Biopsy	32	2028	MGH	24						Some college, no degree	Paid					Rectum		No	No	No
M2034CSC1_TX	MSM5LWJG	M2034	M2034CSC1	host_transcriptomics	0			1	ibdmdb															Screening Colonoscopy	1	2034	MGH	22						Some college, no degree	Student					Ileum		No	No	No
M2034CSC2_TX	MSM5LWJH	M2034	M2034CSC2	host_transcriptomics	0			1	ibdmdb															Screening Colonoscopy	1	2034	MGH	22						Some college, no degree	Student					Rectum		No	No	No
M2039CSC1_TX	MSM5LWJN	M2039	M2039CSC1	host_transcriptomics				1	ibdmdb															Screening Colonoscopy	1	2039	MGH							Bachelor's degree	Paid					Ileum		No	No	No
M2039CSC2_TX	MSM5LWJO	M2039	M2039CSC2	host_transcriptomics				1	ibdmdb															Screening Colonoscopy	1	2039	MGH							Bachelor's degree	Paid					Rectum		No	No	No
M2041CSC1_TX	MSM5LWJT	M2041	M2041CSC1	host_transcriptomics	1			1	ibdmdb															Screening Colonoscopy	1	2041	MGH							Bachelor's degree	Paid					Ileum		No	No	No
M2041CSC2_TX	MSM5LWJS	M2041	M2041CSC2	host_transcriptomics	1			1	ibdmdb															Screening Colonoscopy	1	2041	MGH							Bachelor's degree	Paid					Rectum		No	No	No
M2042CSC1_TX	MSM5LWJV	M2042	M2042CSC1	host_transcriptomics	3			1	ibdmdb															Screening Colonoscopy	1	2042	MGH							High school graduate or GED	Paid					Ileum		No	No	No
M2042CSC2_TX	MSM5LWJU	M2042	M2042CSC2	host_transcriptomics	3			1	ibdmdb															Screening Colonoscopy	1	2042	MGH							High school graduate or GED	Paid					Rectum		No	No	No
M2047CSC1_TX	MSM719M5	M2047	M2047CSC1	host_transcriptomics	0			1	ibdmdb															Screening Colonoscopy	1	2047	MGH							Bachelor's degree	Paid					Ileum		No	No	No
M2047CSC2_TX	MSM719M6	M2047	M2047CSC2	host_transcriptomics	0			1	ibdmdb															Screening Colonoscopy	1	2047	MGH							Bachelor's degree	Paid					Rectum		No	No	No
M2060CSC1_TX	MSM5LWKG	M2060	M2060CSC1	host_transcriptomics	0			1	ibdmdb															Screening Colonoscopy	1	2060	MGH							Professional/Doctoral degree	Paid					Ileum		No	No	No
M2060CSC2_TX	MSM5LWKF	M2060	M2060CSC2	host_transcriptomics	0			1	ibdmdb															Screening Colonoscopy	1	2060	MGH							Professional/Doctoral degree	Paid					Rectum		No	No	No
M2061CSC1_TX	MSM719MA	M2061	M2061CSC1	host_transcriptomics	0			1	ibdmdb															Screening Colonoscopy	1	2061	MGH								Paid					Rectum		No	No	No
M2061CSC1_HTX	MSM719M9	M2061	M2061CSC1	host_transcriptomics	0			1	ibdmdb															Screening Colonoscopy	1	2061	MGH								Paid					Ileum		No	No	No
M2064CSC1_TX	MSM719ME	M2064	M2064CSC1	host_transcriptomics	1			1	ibdmdb															Screening Colonoscopy	1	2064	MGH	74						Some college, no degree	Paid					Rectum		No	No	No
M2064CSC2_TX	MSM719MD	M2064	M2064CSC2	host_transcriptomics	1			1	ibdmdb															Screening Colonoscopy	1	2064	MGH	74						Some college, no degree	Paid					Transverse colon		No	No	No
M2064CB1_TX	MSMAKNET	M2064	M2064CB1	host_transcriptomics	44			32	ibdmdb															Additional Biopsy	32	2064	MGH	74						Some college, no degree	Paid					Ascending (right-sided) colon		No	No	No
M2064CB2_TX	MSMAKNES	M2064	M2064CB2	host_transcriptomics	44			32	ibdmdb															Additional Biopsy	32	2064	MGH	74						Some college, no degree	Paid					Rectum		No	No	No
M2068CSC1_TX	MSM719MT	M2068	M2068CSC1	host_transcriptomics	1			1	ibdmdb															Screening Colonoscopy	1	2068	MGH	19						Some college, no degree	Student					Ileum		No	No	No
M2068CSC2_TX	MSM719MS	M2068	M2068CSC2	host_transcriptomics	1			1	ibdmdb															Screening Colonoscopy	1	2068	MGH	19						Some college, no degree	Student					Rectum		No	No	No
M2069CSC1_TX	MSM719N1	M2069	M2069CSC1	host_transcriptomics	0			1	ibdmdb															Screening Colonoscopy	1	2069	MGH	29						Master's degree	Paid					Ileum		No	No	No
M2069CSC2_TX	MSM719MZ	M2069	M2069CSC2	host_transcriptomics	0			1	ibdmdb															Screening Colonoscopy	1	2069	MGH	29						Master's degree	Paid					Rectum		No	No	No
M2072CSC1_TX	MSM719MU	M2072	M2072CSC1	host_transcriptomics	5			1	ibdmdb															Screening Colonoscopy	1	2072	MGH							Master's degree	Unpaid/volunteer					Ileum		No	No	No
M2072CSC2_TX	MSM719MR	M2072	M2072CSC2	host_transcriptomics	5			1	ibdmdb															Screening Colonoscopy	1	2072	MGH							Master's degree	Unpaid/volunteer					Rectum		No	No	No
M2075CSC1_TX	MSM719NA	M2075	M2075CSC1	host_transcriptomics	1			1	ibdmdb															Screening Colonoscopy	1	2075	MGH							Bachelor's degree	Paid					Rectum		No	No	No
M2084CSC1_TX	MSM719NP	M2084	M2084CSC1	host_transcriptomics	0			1	ibdmdb															Screening Colonoscopy	1	2084	MGH							Bachelor's degree	Student					Ileum		No	No	No
M2084CSC2_TX	MSM719NO	M2084	M2084CSC2	host_transcriptomics	0			1	ibdmdb															Screening Colonoscopy	1	2084	MGH							Bachelor's degree	Student					Rectum		No	No	No
P6005CSC1_TX	PSM6XBZD	P6005	P6005CSC1	host_transcriptomics	0			1	ibdmdb															Screening Colonoscopy	1	6005	MGH Pediatrics	11						7th grade or less	Student					Ileum		No	No	No
P6005CSC2_TX	PSM6XBZC	P6005	P6005CSC2	host_transcriptomics	0			1	ibdmdb															Screening Colonoscopy	1	6005	MGH Pediatrics	11						7th grade or less	Student					Rectum		No	No	No
P6009CSC1_TX	PSM6XBZJ	P6009	P6009CSC1	host_transcriptomics	0			1	ibdmdb															Screening Colonoscopy	1	6009	MGH Pediatrics	16						Some high school	Student					Ileum		No	No	No
P6009CSC2_TX	PSM6XBZI	P6009	P6009CSC2	host_transcriptomics	0			1	ibdmdb															Screening Colonoscopy	1	6009	MGH Pediatrics	16						Some high school	Student					Rectum		No	No	No
P6012CSC1_TX	PSM6XBZP	P6012	P6012CSC1	host_transcriptomics	0			1	ibdmdb															Screening Colonoscopy	1	6012	MGH Pediatrics	16						Some high school	Student					Ileum		No	No	No
P6012CSC2_TX	PSM6XBZO	P6012	P6012CSC2	host_transcriptomics	0			1	ibdmdb															Screening Colonoscopy	1	6012	MGH Pediatrics	16						Some high school	Student					Rectum		No	No	No
P6013CSC1_TX	PSM6XBZR	P6013	P6013CSC1	host_transcriptomics	0			1	ibdmdb															Screening Colonoscopy	1	6013	MGH Pediatrics	6						7th grade or less	Student					Ileum		No	No	No
P6013CSC2_TX	PSM6XBZQ	P6013	P6013CSC2	host_transcriptomics	0			1	ibdmdb															Screening Colonoscopy	1	6013	MGH Pediatrics	6						7th grade or less	Student					Rectum		No	No	No
P6014CSC1_TX	PSM6XBZX	P6014	P6014CSC1	host_transcriptomics	2			1	ibdmdb															Screening Colonoscopy	1	6014	MGH Pediatrics							Some high school	Student					Ileum		No	No	No
P6014CSC2_TX	PSM6XBZW	P6014	P6014CSC2	host_transcriptomics	2			1	ibdmdb															Screening Colonoscopy	1	6014	MGH Pediatrics							Some high school	Student					Rectum		No	No	No
P6016CSC1_TX	PSM6XC15	P6016	P6016CSC1	host_transcriptomics	2			1	ibdmdb															Screening Colonoscopy	1	6016	MGH Pediatrics	16						Some high school	Student					Transverse colon		No	No	No
P6016CSC2_TX	PSM6XBZZ	P6016	P6016CSC2	host_transcriptomics	2			1	ibdmdb															Screening Colonoscopy	1	6016	MGH Pediatrics	16						Some high school	Student					Rectum		No	No	No
P6016CSC1_HTX	PSM6XBZY	P6016	P6016CSC1	host_transcriptomics	2			1	ibdmdb															Screening Colonoscopy	1	6016	MGH Pediatrics	16						Some high school	Student					Ileum		No	No	No
P6016CB1_TX	PSM7J4FL	P6016	P6016CB1	host_transcriptomics	21			32	ibdmdb															Additional Biopsy	32	6016	MGH Pediatrics	16						Some high school	Student					Rectum		No	No	No
P6017CSC1_TX	PSM6XC11	P6017	P6017CSC1	host_transcriptomics	0			1	ibdmdb															Screening Colonoscopy	1	6017	MGH Pediatrics							7th grade or less	Student					Ileum		No	No	No
P6017CSC2_TX	PSM6XC12	P6017	P6017CSC2	host_transcriptomics	0			1	ibdmdb															Screening Colonoscopy	1	6017	MGH Pediatrics							7th grade or less	Student					Rectum		No	No	No
P6018CSC1_TX	PSM6XC13	P6018	P6018CSC1	host_transcriptomics	0			1	ibdmdb															Screening Colonoscopy	1	6018	MGH Pediatrics							Some high school	Student					Ileum		No	No	No
P6018CSC2_TX	PSM6XC14	P6018	P6018CSC2	host_transcriptomics	0			1	ibdmdb															Screening Colonoscopy	1	6018	MGH Pediatrics							Some high school	Student					Rectum		No	No	No
P6024CSC1_TX	PSM7J4EV	P6024	P6024CSC1	host_transcriptomics	2			1	ibdmdb															Screening Colonoscopy	1	6024	MGH Pediatrics	16						Some high school	Student					Ileum		No	No	No
P6024CSC2_TX	PSM7J4EU	P6024	P6024CSC2	host_transcriptomics	2			1	ibdmdb															Screening Colonoscopy	1	6024	MGH Pediatrics	16						Some high school	Student					Rectum		No	No	No
P6025CSC1_TX	PSM7J4EX	P6025	P6025CSC1	host_transcriptomics	0			1	ibdmdb															Screening Colonoscopy	1	6025	MGH Pediatrics	17						Some high school	Student					Ileum		No	No	No
P6025CSC2_TX	PSM7J4EW	P6025	P6025CSC2	host_transcriptomics	0			1	ibdmdb															Screening Colonoscopy	1	6025	MGH Pediatrics	17						Some high school	Student					Rectum		No	No	No
P6028CSC1_TX	PSM7J4F4	P6028	P6028CSC1	host_transcriptomics	2			1	ibdmdb															Screening Colonoscopy	1	6028	MGH Pediatrics	9						7th grade or less	Student					Ileum		No	No	No
P6028CSC2_TX	PSM7J4F3	P6028	P6028CSC2	host_transcriptomics	2			1	ibdmdb															Screening Colonoscopy	1	6028	MGH Pediatrics	9						7th grade or less	Student					Rectum		No	No	No
C3001C1_MBX	CSM5FZ3N	C3001	C3001C1	metabolomics	0	2014-03-14	0	4	ibdmdb															Stool Collection #1	4	3001	Cedars-Sinai	28						Bachelor's degree	Paid							No	No	No
C3001C5_MBX	CSM5FZ4C	C3001	C3001C5	metabolomics	8	2014-05-09	11	8	ibdmdb															Stool Collection #5	8	3001	Cedars-Sinai	28						Bachelor's degree	Paid							No	No	No
C3001C9_MBX	CSM5MCVV	C3001	C3001C9	metabolomics	16	2014-07-10	15	13	ibdmdb															Stool Collection #9	13	3001	Cedars-Sinai	28						Bachelor's degree	Paid							No	No	No
C3001C15_MBX	CSM67UA2	C3001	C3001C15	metabolomics	28	2014-09-30	13	20	ibdmdb															Stool Collection #15	20	3001	Cedars-Sinai	28						Bachelor's degree	Paid							No	No	No
C3001C20_MBX	CSM79HGP	C3001	C3001C20	metabolomics	38	2014-12-10	15	26	ibdmdb															Stool Collection #20	26	3001	Cedars-Sinai	28						Bachelor's degree	Paid							No	No	No
C3001C24_MBX	CSM79HMZ	C3001	C3001C24	metabolomics	46	2015-02-03	14	30	ibdmdb															Stool Collection #24	30	3001	Cedars-Sinai	28						Bachelor's degree	Paid							No	No	No
C3002C1_MBX	CSM5FZ3T	C3002	C3002C1	metabolomics	0	2014-04-29	0	4	ibdmdb															Stool Collection #1	4	3002	Cedars-Sinai	47						Professional/Doctoral degree	Retired							No	No	No
C3002C5_MBX	CSM5FZ44	C3002	C3002C5	metabolomics	8	2014-06-24	14	8	ibdmdb															Stool Collection #5	8	3002	Cedars-Sinai	47						Professional/Doctoral degree	Retired							No	No	No
C3002C9_MBX	CSM5MCVN	C3002	C3002C9	metabolomics	16	2014-08-19	13	13	ibdmdb															Stool Collection #9	13	3002	Cedars-Sinai	47						Professional/Doctoral degree	Retired							No	No	No
C3002C14_MBX	CSM67UBH	C3002	C3002C14	metabolomics	26	2014-10-28	13	19	ibdmdb															Stool Collection #14	19	3002	Cedars-Sinai	47						Professional/Doctoral degree	Retired							No	No	No
C3002C17_MBX	CSM67UBN	C3002	C3002C17	metabolomics	32	2014-12-09	14	22	ibdmdb															Stool Collection #17	22	3002	Cedars-Sinai	47						Professional/Doctoral degree	Retired							No	No	No
C3002C21_MBX	CSM79HK1	C3002	C3002C21	metabolomics	41	2015-02-11	22	27	ibdmdb															Stool Collection #21	27	3002	Cedars-Sinai	47						Professional/Doctoral degree	Retired							No	No	No
C3003C1_MBX	CSM5FZ48	C3003	C3003C1	metabolomics	0	2014-05-08	0	4	ibdmdb															Stool Collection #1	4	3003	Cedars-Sinai	29						Master's degree	Paid							No	No	No
C3003C5_MBX	CSM5FZ4K	C3003	C3003C5	metabolomics	7	2014-07-01	14	8	ibdmdb															Stool Collection #5	8	3003	Cedars-Sinai	29						Master's degree	Paid							No	No	No
C3003C10_MBX	CSM5MCYK	C3003	C3003C10	metabolomics	18	2014-09-12	15	14	ibdmdb															Stool Collection #10	14	3003	Cedars-Sinai	29						Master's degree	Paid							No	No	No
C3003C14_MBX	CSM67UBZ	C3003	C3003C14	metabolomics	26	2014-11-06	15	19	ibdmdb															Stool Collection #14	19	3003	Cedars-Sinai	29						Master's degree	Paid							No	No	No
C3003C19_MBX	CSM79HLM	C3003	C3003C19	metabolomics	38	2015-01-29	9	25	ibdmdb															Stool Collection #19	25	3003	Cedars-Sinai	29						Master's degree	Paid							No	No	No
C3004C1_MBX	CSM5FZ4A	C3004	C3004C1	metabolomics	0	2014-05-13	0	4	ibdmdb															Stool Collection #1	4	3004	Cedars-Sinai	33						Bachelor's degree	Paid							No	No	No
C3004C5_MBX	CSM5MCUC	C3004	C3004C5	metabolomics	8	2014-07-09	15	8	ibdmdb															Stool Collection #5	8	3004	Cedars-Sinai	33						Bachelor's degree	Paid							No	No	No
C3004C9_MBX	CSM5MCXL	C3004	C3004C9	metabolomics	16	2014-09-03	15	13	ibdmdb															Stool Collection #9	13	3004	Cedars-Sinai	33						Bachelor's degree	Paid							No	No	No
C3004C15_MBX	CSM67UDN	C3004	C3004C15	metabolomics	28	2014-11-25	13	20	ibdmdb															Stool Collection #15	20	3004	Cedars-Sinai	33						Bachelor's degree	Paid							No	No	No
C3004C19_MBX	CSM79HLA	C3004	C3004C19	metabolomics	36	2015-01-20	14	25	ibdmdb															Stool Collection #19	25	3004	Cedars-Sinai	33						Bachelor's degree	Paid							No	No	No
C3005C1_MBX	CSM5FZ4O	C3005	C3005C1	metabolomics	0	2014-05-21	0	4	ibdmdb															Stool Collection #1	4	3005	Cedars-Sinai	58						Some college, no degree	Retired							No	No	No
C3005C4_MBX	CSM5MCUU	C3005	C3005C4	metabolomics	5	2014-07-01	13	7	ibdmdb															Stool Collection #4	7	3005	Cedars-Sinai	58						Some college, no degree	Retired							No	No	No
C3005C9_MBX	CSM5MCY8	C3005	C3005C9	metabolomics	15	2014-09-09	13	13	ibdmdb															Stool Collection #9	13	3005	Cedars-Sinai	58						Some college, no degree	Retired							No	No	No
C3005C15_MBX	CSM67UEA	C3005	C3005C15	metabolomics	27	2014-12-02	14	20	ibdmdb															Stool Collection #15	20	3005	Cedars-Sinai	58						Some college, no degree	Retired							No	No	No
C3005C19_MBX	CSM67UEI	C3005	C3005C19	metabolomics	36	2015-01-29	16	25	ibdmdb															Stool Collection #19	25	3005	Cedars-Sinai	58						Some college, no degree	Retired							No	No	No
C3006C1_MBX	CSM5MCTZ	C3006	C3006C1	metabolomics	0	2014-05-29	0	4	ibdmdb															Stool Collection #1	4	3006	Cedars-Sinai	24						Professional/Doctoral degree	Paid							No	No	No
C3006C5_MBX	CSM5MCUM	C3006	C3006C5	metabolomics	8	2014-07-24	14	8	ibdmdb															Stool Collection #5	8	3006	Cedars-Sinai	24						Professional/Doctoral degree	Paid							No	No	No
C3006C9_MBX	CSM5MCX3	C3006	C3006C9	metabolomics	15	2014-09-16	13	13	ibdmdb															Stool Collection #9	13	3006	Cedars-Sinai	24						Professional/Doctoral degree	Paid							No	No	No
C3006C14_MBX	CSM67UFZ	C3006	C3006C14	metabolomics	25	2014-11-25	13	19	ibdmdb															Stool Collection #14	19	3006	Cedars-Sinai	24						Professional/Doctoral degree	Paid							No	No	No
C3006C19_MBX	CSM79HMN	C3006	C3006C19	metabolomics	35	2015-02-03	14	25	ibdmdb															Stool Collection #19	25	3006	Cedars-Sinai	24						Professional/Doctoral degree	Paid							No	No	No
C3008C1_MBX	CSM5MCU4	C3008	C3008C1	metabolomics	0	2014-07-01	0	4	ibdmdb															Stool Collection #1	4	3008	Cedars-Sinai	24						Unknown/Not Reported	Paid							No	No	No
C3008C4_MBX	CSM5MCW4	C3008	C3008C4	metabolomics	7	2014-08-19	21	7	ibdmdb															Stool Collection #4	7	3008	Cedars-Sinai	24						Unknown/Not Reported	Paid							No	No	No
C3008C9_MBX	CSM5MCZ3	C3008	C3008C9	metabolomics	16	2014-10-21	14	13	ibdmdb															Stool Collection #9	13	3008	Cedars-Sinai	24						Unknown/Not Reported	Paid							No	No	No
C3008C16_MBX	CSM79HKR	C3008	C3008C16	metabolomics	31	2015-02-04	21	21	ibdmdb															Stool Collection #16	21	3008	Cedars-Sinai	24						Unknown/Not Reported	Paid							No	No	No
C3009C1_MBX	CSM5MCVH	C3009	C3009C1	metabolomics	0	2014-07-08	0	4	ibdmdb															Stool Collection #1	4	3009	Cedars-Sinai	44						High school graduate or GED	Paid							No	No	No
C3009C5_MBX	CSM5MCWE	C3009	C3009C5	metabolomics	8	2014-09-03	15	8	ibdmdb															Stool Collection #5	8	3009	Cedars-Sinai	44						High school graduate or GED	Paid							No	No	No
C3009C9_MBX	CSM67UAA	C3009	C3009C9	metabolomics	16	2014-10-28	14	13	ibdmdb															Stool Collection #9	13	3009	Cedars-Sinai	44						High school graduate or GED	Paid							No	No	No
C3009C15_MBX	CSM79HI7	C3009	C3009C15	metabolomics	30	2015-02-03	14	20	ibdmdb															Stool Collection #15	20	3009	Cedars-Sinai	44						High school graduate or GED	Paid							No	No	No
C3009C18_MBX	CSM79HIB	C3009	C3009C18	metabolomics	34	2015-03-04	15	23	ibdmdb															Stool Collection #18	23	3009	Cedars-Sinai	44						High school graduate or GED	Paid							No	No	No
C3009C24_MBX	CSM7KOJO	C3009	C3009C24	metabolomics	46	2015-05-27	15	30	ibdmdb															Stool Collection #24	30	3009	Cedars-Sinai	44						High school graduate or GED	Paid							No	No	No
C3010C1_MBX	CSM5MCWK	C3010	C3010C1	metabolomics	0	2014-07-30	0	4	ibdmdb															Stool Collection #1	4	3010	Cedars-Sinai	30						Master's degree	Paid							No	No	No
C3010C5_MBX	CSM5MCXZ	C3010	C3010C5	metabolomics	7	2014-09-23	14	8	ibdmdb															Stool Collection #5	8	3010	Cedars-Sinai	30						Master's degree	Paid							No	No	No
C3010C9_MBX	CSM67UCK	C3010	C3010C9	metabolomics	16	2014-11-20	15	13	ibdmdb															Stool Collection #9	13	3010	Cedars-Sinai	30						Master's degree	Paid							No	No	No
C3010C13_MBX	CSM79HKB	C3010	C3010C13	metabolomics	26	2015-02-03	21	18	ibdmdb															Stool Collection #13	18	3010	Cedars-Sinai	30						Master's degree	Paid							No	No	No
C3010C22_MBX	CSM7KOLA	C3010	C3010C22	metabolomics	41	2015-05-19	14	28	ibdmdb															Stool Collection #22	28	3010	Cedars-Sinai	30						Master's degree	Paid							No	No	No
C3010C24_MBX	CSM7KOLE	C3010	C3010C24	metabolomics	45	2015-06-16	14	30	ibdmdb															Stool Collection #24	30	3010	Cedars-Sinai	30						Master's degree	Paid							No	No	No
C3011C1_MBX	CSM5MCXB	C3011	C3011C1	metabolomics	0	2014-08-27	0	4	ibdmdb															Stool Collection #1	4	3011	Cedars-Sinai	25						Professional/Doctoral degree	Paid							No	No	No
C3011C5_MBX	CSM5MCYO	C3011	C3011C5	metabolomics	6	2014-10-09	17	8	ibdmdb															Stool Collection #5	8	3011	Cedars-Sinai	25						Professional/Doctoral degree	Paid							No	No	No
C3011C9_MBX	CSM67UEW	C3011	C3011C9	metabolomics	14	2014-12-08	13	13	ibdmdb															Stool Collection #9	13	3011	Cedars-Sinai	25						Professional/Doctoral degree	Paid							No	No	No
C3011C11_MBX	CSM67UF5	C3011	C3011C11	metabolomics	19	2015-01-12	23	15	ibdmdb															Stool Collection #11	15	3011	Cedars-Sinai	25						Professional/Doctoral degree	Paid							No	No	No
C3011C23_MBX	CSM7KOMT	C3011	C3011C23	metabolomics	41	2015-06-12	10	29	ibdmdb															Stool Collection #23	29	3011	Cedars-Sinai	25						Professional/Doctoral degree	Paid							No	No	No
C3012C1_MBX	CSM5MCXF	C3012	C3012C1	metabolomics	0	2014-08-25	0	4	ibdmdb															Stool Collection #1	4	3012	Cedars-Sinai	30						Master's degree	Paid							No	No	No
C3012C4_MBX	CSM5MCZF	C3012	C3012C4	metabolomics	6	2014-10-07	14	7	ibdmdb															Stool Collection #4	7	3012	Cedars-Sinai	30						Master's degree	Paid							No	No	No
C3012C9_MBX	CSM67UGO	C3012	C3012C9	metabolomics	16	2014-12-17	15	13	ibdmdb															Stool Collection #9	13	3012	Cedars-Sinai	30						Master's degree	Paid							No	No	No
C3012C13_MBX	CSM79HOJ	C3012	C3012C13	metabolomics	24	2015-02-11	14	18	ibdmdb															Stool Collection #13	18	3012	Cedars-Sinai	30						Master's degree	Paid							No	No	No
C3012C21_MBX	CSM7KON2	C3012	C3012C21	metabolomics	40	2015-06-02	14	27	ibdmdb															Stool Collection #21	27	3012	Cedars-Sinai	30						Master's degree	Paid							No	No	No
C3012C24_MBX	CSM7KON8	C3012	C3012C24	metabolomics	46	2015-07-14	14	30	ibdmdb															Stool Collection #24	30	3012	Cedars-Sinai	30						Master's degree	Paid							No	No	No
C3013C1_MBX	CSM5MCYU	C3013	C3013C1	metabolomics	0	2014-09-09	0	4	ibdmdb															Stool Collection #1	4	3013	Cedars-Sinai	13						Some college, no degree	Student							No	No	No
C3013C5_MBX	CSM67U9P	C3013	C3013C5	metabolomics	8	2014-11-04	14	8	ibdmdb															Stool Collection #5	8	3013	Cedars-Sinai	13						Some college, no degree	Student							No	No	No
C3013C9_MBX	CSM79HGH	C3013	C3013C9	metabolomics	17	2015-01-07	21	13	ibdmdb															Stool Collection #9	13	3013	Cedars-Sinai	13						Some college, no degree	Student							No	No	No
C3013C16_MBX	CSM79HPS	C3013	C3013C16	metabolomics	31	2015-04-14	33	21	ibdmdb															Stool Collection #16	21	3013	Cedars-Sinai	13						Some college, no degree	Student							No	No	No
C3013C20_MBX	CSM7KONS	C3013	C3013C20	metabolomics	36	2015-05-20	15	26	ibdmdb															Stool Collection #20	26	3013	Cedars-Sinai	13						Some college, no degree	Student							No	No	No
C3015C1_MBX	CSM67U9T	C3015	C3015C1	metabolomics	0	2014-09-30	0	4	ibdmdb															Stool Collection #1	4	3015	Cedars-Sinai	37						Unknown/Not Reported	Unknown/Not Reported							No	No	No
C3015C5_MBX	CSM67UAQ	C3015	C3015C5	metabolomics	8	2014-11-25	13	8	ibdmdb															Stool Collection #5	8	3015	Cedars-Sinai	37						Unknown/Not Reported	Unknown/Not Reported							No	No	No
C3015C10_MBX	CSM79HIJ	C3015	C3015C10	metabolomics	18	2015-02-03	14	14	ibdmdb															Stool Collection #10	14	3015	Cedars-Sinai	37						Unknown/Not Reported	Unknown/Not Reported							No	No	No
C3015C20_MBX	CSM7KOPI	C3015	C3015C20	metabolomics	38	2015-06-23	14	26	ibdmdb															Stool Collection #20	26	3015	Cedars-Sinai	37						Unknown/Not Reported	Unknown/Not Reported							No	No	No
C3015C24_MBX	CSM7KOPQ	C3015	C3015C24	metabolomics	46	2015-08-18	14	30	ibdmdb															Stool Collection #24	30	3015	Cedars-Sinai	37						Unknown/Not Reported	Unknown/Not Reported							No	No	No
C3016C1_MBX	CSM67U9V	C3016	C3016C1	metabolomics	0	2014-09-30	0	4	ibdmdb															Stool Collection #1	4	3016	Cedars-Sinai	12						Bachelor's degree	Paid							No	No	No
C3016C5_MBX	CSM67UB1	C3016	C3016C5	metabolomics	8	2014-11-25	13	8	ibdmdb															Stool Collection #5	8	3016	Cedars-Sinai	12						Bachelor's degree	Paid							No	No	No
C3016C9_MBX	CSM79HIT	C3016	C3016C9	metabolomics	16	2015-01-22	14	13	ibdmdb															Stool Collection #9	13	3016	Cedars-Sinai	12						Bachelor's degree	Paid							No	No	No
C3016C17_MBX	CSM7KOKB	C3016	C3016C17	metabolomics	32	2015-05-14	30	22	ibdmdb															Stool Collection #17	22	3016	Cedars-Sinai	12						Bachelor's degree	Paid							No	No	No
C3016C19_MBX	CSM7KOPS	C3016	C3016C19	metabolomics	36	2015-06-11	14	25	ibdmdb															Stool Collection #19	25	3016	Cedars-Sinai	12						Bachelor's degree	Paid							No	No	No
C3016C23_MBX	CSM7KOQ1	C3016	C3016C23	metabolomics	44	2015-08-04	13	29	ibdmdb															Stool Collection #23	29	3016	Cedars-Sinai	12						Bachelor's degree	Paid							No	No	No
C3016C24_MBX	CSM7KOQ3	C3016	C3016C24	metabolomics	46	2015-08-19	15	30	ibdmdb															Stool Collection #24	30	3016	Cedars-Sinai	12						Bachelor's degree	Paid							No	No	No
C3017C1_MBX	CSM67U9X	C3017	C3017C1	metabolomics	0	2014-09-30	0	4	ibdmdb															Stool Collection #1	4	3017	Cedars-Sinai	8						Unknown/Not Reported	Unknown/Not Reported							No	No	No
C3017C5_MBX	CSM67UBB	C3017	C3017C5	metabolomics	9	2014-12-02	20	8	ibdmdb															Stool Collection #5	8	3017	Cedars-Sinai	8						Unknown/Not Reported	Unknown/Not Reported							No	No	No
C3017C9_MBX	CSM79HJ6	C3017	C3017C9	metabolomics	16	2015-01-21	15	13	ibdmdb															Stool Collection #9	13	3017	Cedars-Sinai	8						Unknown/Not Reported	Unknown/Not Reported							No	No	No
C3017C17_MBX	CSM7KOKN	C3017	C3017C17	metabolomics	32	2015-05-12	13	22	ibdmdb															Stool Collection #17	22	3017	Cedars-Sinai	8						Unknown/Not Reported	Unknown/Not Reported							No	No	No
C3017C20_MBX	CSM7KOQZ	C3017	C3017C20	metabolomics	38	2015-06-23	6	26	ibdmdb															Stool Collection #20	26	3017	Cedars-Sinai	8						Unknown/Not Reported	Unknown/Not Reported							No	No	No
C3017C24_MBX	CSM7KOR8	C3017	C3017C24	metabolomics	46	2015-08-19	8	30	ibdmdb															Stool Collection #24	30	3017	Cedars-Sinai	8						Unknown/Not Reported	Unknown/Not Reported							No	No	No
C3021C2_MBX	CSM79HHO	C3021	C3021C2	metabolomics	1	2014-12-12	7	5	ibdmdb															Stool Collection #2	5	3021	Cedars-Sinai	29						Unknown/Not Reported	Unknown/Not Reported							No	No	No
C3021C9_MBX	CSM79HN6	C3021	C3021C9	metabolomics	13	2015-03-12	14	13	ibdmdb															Stool Collection #9	13	3021	Cedars-Sinai	29						Unknown/Not Reported	Unknown/Not Reported							No	No	No
C3021C14_MBX	CSM7KOLK	C3021	C3021C14	metabolomics	21	2015-05-05	13	19	ibdmdb															Stool Collection #14	19	3021	Cedars-Sinai	29						Unknown/Not Reported	Unknown/Not Reported							No	No	No
C3021C19_MBX	CSM7KOSV	C3021	C3021C19	metabolomics	31	2015-07-15	7	25	ibdmdb															Stool Collection #19	25	3021	Cedars-Sinai	29						Unknown/Not Reported	Unknown/Not Reported							No	No	No
C3022C1_MBX	CSM67UH7	C3022	C3022C1	metabolomics	0	2014-11-24	0	4	ibdmdb															Stool Collection #1	4	3022	Cedars-Sinai							Unknown/Not Reported	Unknown/Not Reported							No	No	No
C3022C5_MBX	CSM79HGZ	C3022	C3022C5	metabolomics	10	2015-02-04	14	8	ibdmdb															Stool Collection #5	8	3022	Cedars-Sinai							Unknown/Not Reported	Unknown/Not Reported							No	No	No
C3022C11_MBX	CSM79HP4	C3022	C3022C11	metabolomics	21	2015-04-21	20	15	ibdmdb															Stool Collection #11	15	3022	Cedars-Sinai							Unknown/Not Reported	Unknown/Not Reported							No	No	No
C3022C14_MBX	CSM7KOOH	C3022	C3022C14	metabolomics	26	2015-05-29	24	19	ibdmdb															Stool Collection #14	19	3022	Cedars-Sinai							Unknown/Not Reported	Unknown/Not Reported							No	No	No
C3022C19_MBX	CSM7KOOR	C3022	C3022C19	metabolomics	36	2015-08-05	13	25	ibdmdb															Stool Collection #19	25	3022	Cedars-Sinai							Unknown/Not Reported	Unknown/Not Reported							No	No	No
C3022C23_MBX	CSMAG78W	C3022	C3022C23	metabolomics	46	2015-10-15	16	29	ibdmdb															Stool Collection #23	29	3022	Cedars-Sinai							Unknown/Not Reported	Unknown/Not Reported							No	No	No
C3023C1_MBX	CSM79HG4	C3023	C3023C1	metabolomics	0	2014-11-25	0	4	ibdmdb															Stool Collection #1	4	3023	Cedars-Sinai	45						Unknown/Not Reported	Unknown/Not Reported							No	No	No
C3023C5_MBX	CSM79HH8	C3023	C3023C5	metabolomics	8	2015-01-20	14	8	ibdmdb															Stool Collection #5	8	3023	Cedars-Sinai	45						Unknown/Not Reported	Unknown/Not Reported							No	No	No
C3023C8_MBX	CSM79HPA	C3023	C3023C8	metabolomics	14	2015-03-03	14	12	ibdmdb															Stool Collection #8	12	3023	Cedars-Sinai	45						Unknown/Not Reported	Unknown/Not Reported							No	No	No
C3023C13_MBX	CSM7KONA	C3023	C3023C13	metabolomics	24	2015-05-12	14	18	ibdmdb															Stool Collection #13	18	3023	Cedars-Sinai	45						Unknown/Not Reported	Unknown/Not Reported							No	No	No
C3023C14_MBX	CSM7KONC	C3023	C3023C14	metabolomics	26	2015-05-27	15	19	ibdmdb															Stool Collection #14	19	3023	Cedars-Sinai	45						Unknown/Not Reported	Unknown/Not Reported							No	No	No
C3023C18_MBX	CSM7KONK	C3023	C3023C18	metabolomics	34	2015-07-21	14	23	ibdmdb															Stool Collection #18	23	3023	Cedars-Sinai	45						Unknown/Not Reported	Unknown/Not Reported							No	No	No
C3023C24_MBX	CSM7KOTK	C3023	C3023C24	metabolomics	46	2015-10-13	14	30	ibdmdb															Stool Collection #24	30	3023	Cedars-Sinai	45						Unknown/Not Reported	Unknown/Not Reported							No	No	No
C3027C2_MBX	CSM79HJM	C3027	C3027C2	metabolomics	2	2015-01-06	20	5	ibdmdb															Stool Collection #2	5	3027	Cedars-Sinai	29							Paid							No	No	No
C3027C5_MBX	CSM79HJS	C3027	C3027C5	metabolomics	8	2015-02-11	21	8	ibdmdb															Stool Collection #5	8	3027	Cedars-Sinai	29							Paid							No	No	No
C3027C12_MBX	CSM79HR6	C3027	C3027C12	metabolomics	21	2015-05-19	13	16	ibdmdb															Stool Collection #12	16	3027	Cedars-Sinai	29							Paid							No	No	No
C3027C14_MBX	CSM7KOOV	C3027	C3027C14	metabolomics	26	2015-06-17	15	19	ibdmdb															Stool Collection #14	19	3027	Cedars-Sinai	29							Paid							No	No	No
C3027C19_MBX	CSMA9J65	C3027	C3027C19	metabolomics	38	2015-09-10	10	25	ibdmdb															Stool Collection #19	25	3027	Cedars-Sinai	29							Paid							No	No	No
C3027C24_MBX	CSMAIG7X	C3027	C3027C24	metabolomics	45	2015-11-03	13	30	ibdmdb															Stool Collection #24	30	3027	Cedars-Sinai	29							Paid							No	No	No
C3028C1_MBX	CSM79HJE	C3028	C3028C1	metabolomics	0	2015-01-07	0	4	ibdmdb															Stool Collection #1	4	3028	Cedars-Sinai	22						Unknown/Not Reported	Paid							No	No	No
C3028C3_MBX	CSM79HKZ	C3028	C3028C3	metabolomics	4	2015-02-05	16	6	ibdmdb															Stool Collection #3	6	3028	Cedars-Sinai	22						Unknown/Not Reported	Paid							No	No	No
C3028C11_MBX	CSM7KOKZ	C3028	C3028C11	metabolomics	21	2015-06-05	17	15	ibdmdb															Stool Collection #11	15	3028	Cedars-Sinai	22						Unknown/Not Reported	Paid							No	No	No
C3028C15_MBX	CSM7KORK	C3028	C3028C15	metabolomics	34	2015-09-04	36	20	ibdmdb															Stool Collection #15	20	3028	Cedars-Sinai	22						Unknown/Not Reported	Paid							No	No	No
C3028C18_MBX	CSM9X21B	C3028	C3028C18	metabolomics	44	2015-11-12	38	23	ibdmdb															Stool Collection #18	23	3028	Cedars-Sinai	22						Unknown/Not Reported	Paid							No	No	No
C3029C1_MBX	CSM79HJG	C3029	C3029C1	metabolomics	0	2015-01-29	0	4	ibdmdb															Stool Collection #1	4	3029	Cedars-Sinai	20						Unknown/Not Reported	Paid							No	No	No
C3029C9_MBX	CSM7KOLY	C3029	C3029C9	metabolomics	15	2015-05-20	15	13	ibdmdb															Stool Collection #9	13	3029	Cedars-Sinai	20						Unknown/Not Reported	Paid							No	No	No
C3029C19_MBX	CSM9X1Y5	C3029	C3029C19	metabolomics	35	2015-10-07	15	25	ibdmdb															Stool Collection #19	25	3029	Cedars-Sinai	20						Unknown/Not Reported	Paid							No	No	No
C3030C1_MBX	CSM79HJI	C3030	C3030C1	metabolomics	0	2015-01-29	0	4	ibdmdb															Stool Collection #1	4	3030	Cedars-Sinai	5						Unknown/Not Reported	Paid							No	No	No
C3030C9_MBX	CSM7KOMB	C3030	C3030C9	metabolomics	16	2015-05-22	17	13	ibdmdb															Stool Collection #9	13	3030	Cedars-Sinai	5						Unknown/Not Reported	Paid							No	No	No
C3030C15_MBX	CSM7KOSP	C3030	C3030C15	metabolomics	29	2015-08-25	14	20	ibdmdb															Stool Collection #15	20	3030	Cedars-Sinai	5						Unknown/Not Reported	Paid							No	No	No
C3031C7_MBX	CSM79HRG	C3031	C3031C7	metabolomics	10	2015-05-08	4	11	ibdmdb															Stool Collection #7	11	3031	Cedars-Sinai	18						Unknown/Not Reported	Paid							No	No	No
C3031C10_MBX	CSM7KOO9	C3031	C3031C10	metabolomics	19	2015-07-10	7	14	ibdmdb															Stool Collection #10	14	3031	Cedars-Sinai	18						Unknown/Not Reported	Paid							No	No	No
C3031C12_MBX	CSM7KOOF	C3031	C3031C12	metabolomics	33	2015-10-13	61	16	ibdmdb															Stool Collection #12	16	3031	Cedars-Sinai	18						Unknown/Not Reported	Paid							No	No	No
C3031C15_MBX	CSM9X1ZC	C3031	C3031C15	metabolomics	49	2016-02-08	18	20	ibdmdb															Stool Collection #15	20	3031	Cedars-Sinai	18						Unknown/Not Reported	Paid							No	No	No
C3032C1_MBX	CSM79HQL	C3032	C3032C1	metabolomics	0	2015-05-20	0	4	ibdmdb															Stool Collection #1	4	3032	Cedars-Sinai	19						Unknown/Not Reported	Paid							No	No	No
C3032C3_MBX	CSM7KOP8	C3032	C3032C3	metabolomics	4	2015-06-17	14	6	ibdmdb															Stool Collection #3	6	3032	Cedars-Sinai	19						Unknown/Not Reported	Paid							No	No	No
C3032C5_MBX	CSM7KOPC	C3032	C3032C5	metabolomics	8	2015-07-15	14	8	ibdmdb															Stool Collection #5	8	3032	Cedars-Sinai	19						Unknown/Not Reported	Paid							No	No	No
C3032C6_MBX	CSM7KOPE	C3032	C3032C6	metabolomics	10	2015-07-29	14	9	ibdmdb															Stool Collection #6	9	3032	Cedars-Sinai	19						Unknown/Not Reported	Paid							No	No	No
C3032C8_MBX	CSM7KOU9	C3032	C3032C8	metabolomics	14	2015-08-26	14	12	ibdmdb															Stool Collection #8	12	3032	Cedars-Sinai	19						Unknown/Not Reported	Paid							No	No	No
C3032C11_MBX	CSM7KOUF	C3032	C3032C11	metabolomics	20	2015-10-07	14	15	ibdmdb															Stool Collection #11	15	3032	Cedars-Sinai	19						Unknown/Not Reported	Paid							No	No	No
C3032C19_MBX	CSM9X22G	C3032	C3032C19	metabolomics	37	2016-02-08	27	25	ibdmdb															Stool Collection #19	25	3032	Cedars-Sinai	19						Unknown/Not Reported	Paid							No	No	No
C3032C24_MBX	CSM9X22Q	C3032	C3032C24	metabolomics	45	2016-04-02	10	30	ibdmdb															Stool Collection #24	30	3032	Cedars-Sinai	19						Unknown/Not Reported	Paid							No	No	No
C3034C1_MBX	CSM79HQR	C3034	C3034C1	metabolomics	0	2015-06-09	0	4	ibdmdb															Stool Collection #1	4	3034	Cedars-Sinai	35						Unknown/Not Reported	Unknown/Not Reported							No	No	No
C3034C5_MBX	CSM7KORU	C3034	C3034C5	metabolomics	8	2015-08-04	14	8	ibdmdb															Stool Collection #5	8	3034	Cedars-Sinai	35						Unknown/Not Reported	Unknown/Not Reported							No	No	No
C3034C9_MBX	CSM9X1XW	C3034	C3034C9	metabolomics	16	2015-09-30	14	13	ibdmdb															Stool Collection #9	13	3034	Cedars-Sinai	35						Unknown/Not Reported	Unknown/Not Reported							No	No	No
C3034C15_MBX	CSM9X21J	C3034	C3034C15	metabolomics	34	2016-02-02	13	20	ibdmdb															Stool Collection #15	20	3034	Cedars-Sinai	35						Unknown/Not Reported	Unknown/Not Reported							No	No	No
C3034C18_MBX	CSM9X21P	C3034	C3034C18	metabolomics	40	2016-03-15	14	23	ibdmdb															Stool Collection #18	23	3034	Cedars-Sinai	35						Unknown/Not Reported	Unknown/Not Reported							No	No	No
C3035C1_MBX	CSM79HQN	C3035	C3035C1	metabolomics	0	2015-07-21	0	4	ibdmdb															Stool Collection #1	4	3035	Cedars-Sinai	30						Unknown/Not Reported	Paid							No	No	No
C3035C6_MBX	CSM7KOTU	C3035	C3035C6	metabolomics	12	2015-10-13	26	9	ibdmdb															Stool Collection #6	9	3035	Cedars-Sinai	30						Unknown/Not Reported	Paid							No	No	No
C3035C8_MBX	CSM9X1YV	C3035	C3035C8	metabolomics	16	2015-11-10	12	12	ibdmdb															Stool Collection #8	12	3035	Cedars-Sinai	30						Unknown/Not Reported	Paid							No	No	No
C3035C20_MBX	CSM9X237	C3035	C3035C20	metabolomics	41	2016-05-05	23	26	ibdmdb															Stool Collection #20	26	3035	Cedars-Sinai	30						Unknown/Not Reported	Paid							No	No	No
C3035C22_MBX	CSM9X23B	C3035	C3035C22	metabolomics	44	2016-05-26	16	28	ibdmdb															Stool Collection #22	28	3035	Cedars-Sinai	30						Unknown/Not Reported	Paid							No	No	No
C3037C1_MBX	CSM7KOQ7	C3037	C3037C1	metabolomics	0	2015-08-10	0	4	ibdmdb															Stool Collection #1	4	3037	Cedars-Sinai	28						Unknown/Not Reported	Paid							No	No	No
C3037C3_MBX	CSM7KOUL	C3037	C3037C3	metabolomics	4	2015-09-09	13	6	ibdmdb															Stool Collection #3	6	3037	Cedars-Sinai	28						Unknown/Not Reported	Paid							No	No	No
C3037C6_MBX	CSM7KOUR	C3037	C3037C6	metabolomics	10	2015-10-20	14	9	ibdmdb															Stool Collection #6	9	3037	Cedars-Sinai	28						Unknown/Not Reported	Paid							No	No	No
C3037C8_MBX	CSM9X213	C3037	C3037C8	metabolomics	14	2015-11-17	5	12	ibdmdb															Stool Collection #8	12	3037	Cedars-Sinai	28						Unknown/Not Reported	Paid							No	No	No
C3037C11_MBX	CSM9X211	C3037	C3037C11	metabolomics	22	2016-01-12	28	15	ibdmdb															Stool Collection #11	15	3037	Cedars-Sinai	28						Unknown/Not Reported	Paid							No	No	No
C3037C17_MBX	CSM9X22U	C3037	C3037C17	metabolomics	34	2016-04-06	15	22	ibdmdb															Stool Collection #17	22	3037	Cedars-Sinai	28						Unknown/Not Reported	Paid							No	No	No
C3037C20_MBX	CSM9X23L	C3037	C3037C20	metabolomics	42	2016-06-02	15	26	ibdmdb															Stool Collection #20	26	3037	Cedars-Sinai	28						Unknown/Not Reported	Paid							No	No	No
C3037C22_MBX	CSM9X23P	C3037	C3037C22	metabolomics	46	2016-06-28	14	28	ibdmdb															Stool Collection #22	28	3037	Cedars-Sinai	28						Unknown/Not Reported	Paid							No	No	No
E5001C1_MBX	ESM5MEDZ	E5001	E5001C1	metabolomics	0	2014-03-26	0	4	ibdmdb															Stool Collection #1	4	5001	Emory	8						7th grade or less	Student							No	No	No
E5001C6_MBX	ESM5MEEB	E5001	E5001C6	metabolomics	9	2014-06-03	14	9	ibdmdb															Stool Collection #6	9	5001	Emory	8						7th grade or less	Student							No	No	No
E5001C11_MBX	ESM5MEBE	E5001	E5001C11	metabolomics	19	2014-08-12	28	15	ibdmdb															Stool Collection #11	15	5001	Emory	8						7th grade or less	Student							No	No	No
E5001C16_MBX	ESM5MEBG	E5001	E5001C16	metabolomics	31	2014-10-29	13	21	ibdmdb															Stool Collection #16	21	5001	Emory	8						7th grade or less	Student							No	No	No
E5001C20_MBX	ESM5MECL	E5001	E5001C20	metabolomics	37	2014-12-16	13	26	ibdmdb															Stool Collection #20	26	5001	Emory	8						7th grade or less	Student							No	No	No
E5004C1_MBX	ESM5MEEG	E5004	E5004C1	metabolomics	0	2014-05-01	0	4	ibdmdb															Stool Collection #1	4	5004	Emory	7						7th grade or less	Student							No	No	No
E5004C4_MBX	ESM5GEZ6	E5004	E5004C4	metabolomics	5	2014-06-10	13	7	ibdmdb															Stool Collection #4	7	5004	Emory	7						7th grade or less	Student							No	No	No
E5004C9_MBX	ESM5MEBU	E5004	E5004C9	metabolomics	15	2014-08-20	14	13	ibdmdb															Stool Collection #9	13	5004	Emory	7						7th grade or less	Student							No	No	No
E5004C14_MBX	ESM5MEC5	E5004	E5004C14	metabolomics	26	2014-10-30	9	19	ibdmdb															Stool Collection #14	19	5004	Emory	7						7th grade or less	Student							No	No	No
E5004C20_MBX	ESM718SY	E5004	E5004C20	metabolomics	39	2015-01-29	20	26	ibdmdb															Stool Collection #20	26	5004	Emory	7						7th grade or less	Student							No	No	No
E5009C2_MBX	ESM5MEDN	E5009	E5009C2	metabolomics	2	2014-08-19	16	5	ibdmdb															Stool Collection #2	5	5009	Emory							Some high school	Student							No	No	No
E5009C6_MBX	ESM5MEDD	E5009	E5009C6	metabolomics	9	2014-10-07	14	9	ibdmdb															Stool Collection #6	9	5009	Emory							Some high school	Student							No	No	No
E5009C9_MBX	ESM718UH	E5009	E5009C9	metabolomics	15	2014-11-18	12	13	ibdmdb															Stool Collection #9	13	5009	Emory							Some high school	Student							No	No	No
E5009C13_MBX	ESM7F5AK	E5009	E5009C13	metabolomics	25	2015-01-26	20	18	ibdmdb															Stool Collection #13	18	5009	Emory							Some high school	Student							No	No	No
E5009C23_MBX	ESM9IEP5	E5009	E5009C23	metabolomics	42	2015-05-27	2	29	ibdmdb															Stool Collection #23	29	5009	Emory							Some high school	Student							No	No	No
E5013C1_MBX	ESM5MEB9	E5013	E5013C1	metabolomics	0	2014-09-12	0	4	ibdmdb															Stool Collection #1	4	5013	Emory	15						Some high school	Student							No	No	No
E5013C5_MBX	ESM718V8	E5013	E5013C5	metabolomics	7	2014-11-05	12	8	ibdmdb															Stool Collection #5	8	5013	Emory	15						Some high school	Student							No	No	No
E5013C9_MBX	ESM718TM	E5013	E5013C9	metabolomics	16	2015-01-08	17	13	ibdmdb															Stool Collection #9	13	5013	Emory	15						Some high school	Student							No	No	No
E5013C12_MBX	ESM718TF	E5013	E5013C12	metabolomics	21	2015-02-11	13	16	ibdmdb															Stool Collection #12	16	5013	Emory	15						Some high school	Student							No	No	No
E5013C20_MBX	ESM9IEP1	E5013	E5013C20	metabolomics	39	2015-06-18	57	26	ibdmdb															Stool Collection #20	26	5013	Emory	15						Some high school	Student							No	No	No
H4001C1_MBX	HSM5FZBJ	H4001	H4001C1	metabolomics	0	2014-03-12	0	4	ibdmdb															Stool Collection #1	4	4001	Cincinnati	14						Some high school	Student							No	No	No
H4001C4_MBX	HSM5FZBQ	H4001	H4001C4	metabolomics	5	2014-04-22	14	7	ibdmdb															Stool Collection #4	7	4001	Cincinnati	14						Some high school	Student							No	No	No
H4001C7_MBX	HSM5MD7W	H4001	H4001C7	metabolomics	11	2014-06-03	13	11	ibdmdb															Stool Collection #7	11	4001	Cincinnati	14						Some high school	Student							No	No	No
H4001C9_MBX	HSM5MD5K	H4001	H4001C9	metabolomics	15	2014-07-01	14	13	ibdmdb															Stool Collection #9	13	4001	Cincinnati	14						Some high school	Student							No	No	No
H4001C13_MBX	HSM5MD7J	H4001	H4001C13	metabolomics	23	2014-08-26	12	18	ibdmdb															Stool Collection #13	18	4001	Cincinnati	14						Some high school	Student							No	No	No
H4001C14_MBX	HSM5MD7H	H4001	H4001C14	metabolomics	25	2014-09-09	14	19	ibdmdb															Stool Collection #14	19	4001	Cincinnati	14						Some high school	Student							No	No	No
H4001C18_MBX	HSM5MD79	H4001	H4001C18	metabolomics	33	2014-11-04	14	23	ibdmdb															Stool Collection #18	23	4001	Cincinnati	14						Some high school	Student							No	No	No
H4001C24_MBX	HSM67VEA	H4001	H4001C24	metabolomics	46	2015-01-28	8	30	ibdmdb															Stool Collection #24	30	4001	Cincinnati	14						Some high school	Student							No	No	No
H4004C1_MBX	HSM5MD4S	H4004	H4004C1	metabolomics	0	2014-05-20	0	4	ibdmdb															Stool Collection #1	4	4004	Cincinnati	14						Some high school	Student							No	No	No
H4004C3_MBX	HSM5MD4W	H4004	H4004C3	metabolomics	4	2014-06-17	14	6	ibdmdb															Stool Collection #3	6	4004	Cincinnati	14						Some high school	Student							No	No	No
H4004C5_MBX	HSM5MD51	H4004	H4004C5	metabolomics	8	2014-07-16	15	8	ibdmdb															Stool Collection #5	8	4004	Cincinnati	14						Some high school	Student							No	No	No
H4004C9_MBX	HSM5MD5P	H4004	H4004C9	metabolomics	16	2014-09-09	13	13	ibdmdb															Stool Collection #9	13	4004	Cincinnati	14						Some high school	Student							No	No	No
H4004C13_MBX	HSM6XRSG	H4004	H4004C13	metabolomics	24	2014-11-05	15	18	ibdmdb															Stool Collection #13	18	4004	Cincinnati	14						Some high school	Student							No	No	No
H4004C19_MBX	HSM7CYZT	H4004	H4004C19	metabolomics	36	2015-01-28	13	25	ibdmdb															Stool Collection #19	25	4004	Cincinnati	14						Some high school	Student							No	No	No
H4004C24_MBX	HSM7CZ14	H4004	H4004C24	metabolomics	46	2015-04-07	14	30	ibdmdb															Stool Collection #24	30	4004	Cincinnati	14						Some high school	Student							No	No	No
H4006C1_MBX	HSM5MD86	H4006	H4006C1	metabolomics	0	2014-06-02	0	4	ibdmdb															Stool Collection #1	4	4006	Cincinnati	8						7th grade or less	Student							No	No	No
H4006C4_MBX	HSM5MD4A	H4006	H4006C4	metabolomics	6	2014-07-15	13	7	ibdmdb															Stool Collection #4	7	4006	Cincinnati	8						7th grade or less	Student							No	No	No
H4006C9_MBX	HSM5MD7O	H4006	H4006C9	metabolomics	16	2014-09-23	14	13	ibdmdb															Stool Collection #9	13	4006	Cincinnati	8						7th grade or less	Student							No	No	No
H4006C14_MBX	HSM67VEE	H4006	H4006C14	metabolomics	26	2014-12-02	12	19	ibdmdb															Stool Collection #14	19	4006	Cincinnati	8						7th grade or less	Student							No	No	No
H4006C19_MBX	HSM7CYX2	H4006	H4006C19	metabolomics	36	2015-02-11	13	25	ibdmdb															Stool Collection #19	25	4006	Cincinnati	8						7th grade or less	Student							No	No	No
H4006C23_MBX	HSM7CYXA	H4006	H4006C23	metabolomics	44	2015-04-07	14	29	ibdmdb															Stool Collection #23	29	4006	Cincinnati	8						7th grade or less	Student							No	No	No
H4007C1_MBX	HSM5MD7Z	H4007	H4007C1	metabolomics	0	2014-06-17	0	4	ibdmdb															Stool Collection #1	4	4007	Cincinnati	15						Some high school	Student							No	No	No
H4007C3_MBX	HSM5MD4Q	H4007	H4007C3	metabolomics	4	2014-07-15	14	6	ibdmdb															Stool Collection #3	6	4007	Cincinnati	15						Some high school	Student							No	No	No
H4007C5_MBX	HSM5MD4O	H4007	H4007C5	metabolomics	9	2014-08-20	21	8	ibdmdb															Stool Collection #5	8	4007	Cincinnati	15						Some high school	Student							No	No	No
H4007C9_MBX	HSM6XRSN	H4007	H4007C9	metabolomics	16	2014-10-08	15	13	ibdmdb															Stool Collection #9	13	4007	Cincinnati	15						Some high school	Student							No	No	No
H4007C15_MBX	HSM67VHU	H4007	H4007C15	metabolomics	30	2015-01-15	30	20	ibdmdb															Stool Collection #15	20	4007	Cincinnati	15						Some high school	Student							No	No	No
H4008C1_MBX	HSM5MD8A	H4008	H4008C1	metabolomics	0	2014-06-24	0	4	ibdmdb															Stool Collection #1	4	4008	Cincinnati							7th grade or less	Student							No	No	No
H4008C5_MBX	HSM5MD5D	H4008	H4008C5	metabolomics	8	2014-08-19	14	8	ibdmdb															Stool Collection #5	8	4008	Cincinnati							7th grade or less	Student							No	No	No
H4008C9_MBX	HSM6XRSZ	H4008	H4008C9	metabolomics	16	2014-10-14	14	13	ibdmdb															Stool Collection #9	13	4008	Cincinnati							7th grade or less	Student							No	No	No
H4008C14_MBX	HSM67VFZ	H4008	H4008C14	metabolomics	26	2014-12-23	14	19	ibdmdb															Stool Collection #14	19	4008	Cincinnati							7th grade or less	Student							No	No	No
H4008C17_MBX	HSM67VG6	H4008	H4008C17	metabolomics	32	2015-02-03	14	22	ibdmdb															Stool Collection #17	22	4008	Cincinnati							7th grade or less	Student							No	No	No
H4008C24_MBX	HSM7CZ2P	H4008	H4008C24	metabolomics	45	2015-05-05	7	30	ibdmdb															Stool Collection #24	30	4008	Cincinnati							7th grade or less	Student							No	No	No
H4009C1_MBX	HSM5MD82	H4009	H4009C1	metabolomics	0	2014-06-27	0	4	ibdmdb															Stool Collection #1	4	4009	Cincinnati							7th grade or less	Student							No	No	No
H4009C5_MBX	HSM5MD8B	H4009	H4009C5	metabolomics	7	2014-08-19	14	8	ibdmdb															Stool Collection #5	8	4009	Cincinnati							7th grade or less	Student							No	No	No
H4009C9_MBX	HSM6XRTC	H4009	H4009C9	metabolomics	15	2014-10-14	14	13	ibdmdb															Stool Collection #9	13	4009	Cincinnati							7th grade or less	Student							No	No	No
H4009C13_MBX	HSM67VGA	H4009	H4009C13	metabolomics	23	2014-12-10	15	18	ibdmdb															Stool Collection #13	18	4009	Cincinnati							7th grade or less	Student							No	No	No
H4009C17_MBX	HSM67VGG	H4009	H4009C17	metabolomics	31	2015-02-04	15	22	ibdmdb															Stool Collection #17	22	4009	Cincinnati							7th grade or less	Student							No	No	No
H4009C24_MBX	HSM7CYYZ	H4009	H4009C24	metabolomics	46	2015-05-15	17	30	ibdmdb															Stool Collection #24	30	4009	Cincinnati							7th grade or less	Student							No	No	No
H4010C1_MBX	HSM5MD87	H4010	H4010C1	metabolomics	0	2014-07-08	0	4	ibdmdb															Stool Collection #1	4	4010	Cincinnati	13						7th grade or less	Student							No	No	No
H4010C4_MBX	HSM5MD43	H4010	H4010C4	metabolomics	6	2014-08-21	13	7	ibdmdb															Stool Collection #4	7	4010	Cincinnati	13						7th grade or less	Student							No	No	No
H4010C6_MBX	HSM5MD3Y	H4010	H4010C6	metabolomics	11	2014-09-23	33	9	ibdmdb															Stool Collection #6	9	4010	Cincinnati	13						7th grade or less	Student							No	No	No
H4010C8_MBX	HSM5MD41	H4010	H4010C8	metabolomics	14	2014-10-15	22	12	ibdmdb															Stool Collection #8	12	4010	Cincinnati	13						7th grade or less	Student							No	No	No
H4010C12_MBX	HSM6XRTM	H4010	H4010C12	metabolomics	22	2014-12-09	14	16	ibdmdb															Stool Collection #12	16	4010	Cincinnati	13						7th grade or less	Student							No	No	No
H4010C14_MBX	HSM6XRTQ	H4010	H4010C14	metabolomics	26	2015-01-12	34	19	ibdmdb															Stool Collection #14	19	4010	Cincinnati	13						7th grade or less	Student							No	No	No
H4010C24_MBX	HSM67VH1	H4010	H4010C24	metabolomics	47	2015-06-05	29	30	ibdmdb															Stool Collection #24	30	4010	Cincinnati	13						7th grade or less	Student							No	No	No
H4013C1_MBX	HSM5MD8H	H4013	H4013C1	metabolomics	0	2014-08-01	0	4	ibdmdb															Stool Collection #1	4	4013	Cincinnati							7th grade or less	Student							No	No	No
H4013C5_MBX	HSM5MD6K	H4013	H4013C5	metabolomics	7	2014-09-24	15	8	ibdmdb															Stool Collection #5	8	4013	Cincinnati							7th grade or less	Student							No	No	No
H4013C9_MBX	HSM6XRRJ	H4013	H4013C9	metabolomics	15	2014-11-20	16	13	ibdmdb															Stool Collection #9	13	4013	Cincinnati							7th grade or less	Student							No	No	No
H4013C14_MBX	HSM6XRVC	H4013	H4013C14	metabolomics	25	2015-01-27	5	19	ibdmdb															Stool Collection #14	19	4013	Cincinnati							7th grade or less	Student							No	No	No
H4013C18_MBX	HSM6XRVK	H4013	H4013C18	metabolomics	31	2015-03-12	15	23	ibdmdb															Stool Collection #18	23	4013	Cincinnati							7th grade or less	Student							No	No	No
H4013C22_MBX	HSM7J4R2	H4013	H4013C22	metabolomics	41	2015-05-21	37	28	ibdmdb															Stool Collection #22	28	4013	Cincinnati							7th grade or less	Student							No	No	No
H4014C1_MBX	HSM5MD3L	H4014	H4014C1	metabolomics	0	2014-07-29	0	4	ibdmdb															Stool Collection #1	4	4014	Cincinnati	10						7th grade or less	Student							No	No	No
H4014C5_MBX	HSM5MD6A	H4014	H4014C5	metabolomics	8	2014-09-23	14	8	ibdmdb															Stool Collection #5	8	4014	Cincinnati	10						7th grade or less	Student							No	No	No
H4014C9_MBX	HSM6XRRV	H4014	H4014C9	metabolomics	16	2014-11-20	16	13	ibdmdb															Stool Collection #9	13	4014	Cincinnati	10						7th grade or less	Student							No	No	No
H4014C14_MBX	HSM6XRVO	H4014	H4014C14	metabolomics	27	2015-02-03	14	19	ibdmdb															Stool Collection #14	19	4014	Cincinnati	10						7th grade or less	Student							No	No	No
H4014C20_MBX	HSM6XRVW	H4014	H4014C20	metabolomics	38	2015-04-21	11	26	ibdmdb															Stool Collection #20	26	4014	Cincinnati	10						7th grade or less	Student							No	No	No
H4014C24_MBX	HSM7J4QT	H4014	H4014C24	metabolomics	50	2015-07-17	31	30	ibdmdb															Stool Collection #24	30	4014	Cincinnati	10						7th grade or less	Student							No	No	No
H4015C2_MBX	HSM5MD62	H4015	H4015C2	metabolomics	2	2014-08-19	14	5	ibdmdb															Stool Collection #2	5	4015	Cincinnati	15						Some high school	Student							No	No	No
H4015C5_MBX	HSM5MD73	H4015	H4015C5	metabolomics	8	2014-10-02	15	8	ibdmdb															Stool Collection #5	8	4015	Cincinnati	15						Some high school	Student							No	No	No
H4015C9_MBX	HSM6XRS8	H4015	H4015C9	metabolomics	16	2014-11-25	13	13	ibdmdb															Stool Collection #9	13	4015	Cincinnati	15						Some high school	Student							No	No	No
H4015C14_MBX	HSM7CYZ7	H4015	H4015C14	metabolomics	26	2015-02-03	13	19	ibdmdb															Stool Collection #14	19	4015	Cincinnati	15						Some high school	Student							No	No	No
H4015C19_MBX	HSM7J4QB	H4015	H4015C19	metabolomics	36	2015-04-15	15	25	ibdmdb															Stool Collection #19	25	4015	Cincinnati	15						Some high school	Student							No	No	No
H4015C23_MBX	HSM7J4QJ	H4015	H4015C23	metabolomics	44	2015-06-10	13	29	ibdmdb															Stool Collection #23	29	4015	Cincinnati	15						Some high school	Student							No	No	No
H4016C1_MBX	HSM5MD5Z	H4016	H4016C1	metabolomics	0	2014-09-03	0	4	ibdmdb															Stool Collection #1	4	4016	Cincinnati							7th grade or less	Student							No	No	No
H4016C5_MBX	HSM5MD6U	H4016	H4016C5	metabolomics	8	2014-10-29	15	8	ibdmdb															Stool Collection #5	8	4016	Cincinnati							7th grade or less	Student							No	No	No
H4016C9_MBX	HSM67VF3	H4016	H4016C9	metabolomics	15	2014-12-23	7	13	ibdmdb															Stool Collection #9	13	4016	Cincinnati							7th grade or less	Student							No	No	No
H4016C12_MBX	HSM67VHM	H4016	H4016C12	metabolomics	22	2015-02-04	15	16	ibdmdb															Stool Collection #12	16	4016	Cincinnati							7th grade or less	Student							No	No	No
H4016C19_MBX	HSM7J4I3	H4016	H4016C19	metabolomics	35	2015-05-12	13	25	ibdmdb															Stool Collection #19	25	4016	Cincinnati							7th grade or less	Student							No	No	No
H4016C24_MBX	HSM7J4KQ	H4016	H4016C24	metabolomics	47	2015-07-29	19	30	ibdmdb															Stool Collection #24	30	4016	Cincinnati							7th grade or less	Student							No	No	No
H4017C1_MBX	HSM6XRQB	H4017	H4017C1	metabolomics	0	2014-09-17	0	4	ibdmdb															Stool Collection #1	4	4017	Cincinnati	16						Some high school	Student							No	No	No
H4017C5_MBX	HSM6XRQM	H4017	H4017C5	metabolomics	9	2014-11-19	22	8	ibdmdb															Stool Collection #5	8	4017	Cincinnati	16						Some high school	Student							No	No	No
H4017C14_MBX	HSM7CYY3	H4017	H4017C14	metabolomics	26	2015-03-24	12	19	ibdmdb															Stool Collection #14	19	4017	Cincinnati	16						Some high school	Student							No	No	No
H4017C20_MBX	HSM7CYYB	H4017	H4017C20	metabolomics	37	2015-06-09	12	26	ibdmdb															Stool Collection #20	26	4017	Cincinnati	16						Some high school	Student							No	No	No
H4018C1_MBX	HSM6XRQC	H4018	H4018C1	metabolomics	0	2014-09-16	0	4	ibdmdb															Stool Collection #1	4	4018	Cincinnati							7th grade or less	Student							No	No	No
H4018C5_MBX	HSM6XRQW	H4018	H4018C5	metabolomics	8	2014-11-12	14	8	ibdmdb															Stool Collection #5	8	4018	Cincinnati							7th grade or less	Student							No	No	No
H4018C10_MBX	HSM67VFR	H4018	H4018C10	metabolomics	18	2015-01-20	14	14	ibdmdb															Stool Collection #10	14	4018	Cincinnati							7th grade or less	Student							No	No	No
H4018C13_MBX	HSM7CYYF	H4018	H4018C13	metabolomics	24	2015-03-03	14	18	ibdmdb															Stool Collection #13	18	4018	Cincinnati							7th grade or less	Student							No	No	No
H4018C19_MBX	HSM7J4LD	H4018	H4018C19	metabolomics	36	2015-05-27	15	25	ibdmdb															Stool Collection #19	25	4018	Cincinnati							7th grade or less	Student							No	No	No
H4018C24_MBX	HSM7J4LN	H4018	H4018C24	metabolomics	46	2015-08-04	14	30	ibdmdb															Stool Collection #24	30	4018	Cincinnati							7th grade or less	Student							No	No	No
H4019C1_MBX	HSM6XRQE	H4019	H4019C1	metabolomics	0	2014-09-30	0	4	ibdmdb															Stool Collection #1	4	4019	Cincinnati	11						7th grade or less	Student							No	No	No
H4019C6_MBX	HSM6XRRD	H4019	H4019C6	metabolomics	10	2014-12-09	7	9	ibdmdb															Stool Collection #6	9	4019	Cincinnati	11						7th grade or less	Student							No	No	No
H4019C9_MBX	HSM6XRV2	H4019	H4019C9	metabolomics	16	2015-01-20	14	13	ibdmdb															Stool Collection #9	13	4019	Cincinnati	11						7th grade or less	Student							No	No	No
H4019C14_MBX	HSM7J4PE	H4019	H4019C14	metabolomics	28	2015-04-14	28	19	ibdmdb															Stool Collection #14	19	4019	Cincinnati	11						7th grade or less	Student							No	No	No
H4019C19_MBX	HSM7J4M4	H4019	H4019C19	metabolomics	37	2015-06-16	7	25	ibdmdb															Stool Collection #19	25	4019	Cincinnati	11						7th grade or less	Student							No	No	No
H4019C24_MBX	HSM7J4ME	H4019	H4019C24	metabolomics	46	2015-08-18	7	30	ibdmdb															Stool Collection #24	30	4019	Cincinnati	11						7th grade or less	Student							No	No	No
H4020C3_MBX	HSM67VCZ	H4020	H4020C3	metabolomics	4	2014-11-04	14	6	ibdmdb															Stool Collection #3	6	4020	Cincinnati	13						Some high school	Student							No	No	No
H4020C6_MBX	HSM67VD6	H4020	H4020C6	metabolomics	10	2014-12-16	12	9	ibdmdb															Stool Collection #6	9	4020	Cincinnati	13						Some high school	Student							No	No	No
H4020C9_MBX	HSM67VHF	H4020	H4020C9	metabolomics	16	2015-01-27	13	13	ibdmdb															Stool Collection #9	13	4020	Cincinnati	13						Some high school	Student							No	No	No
H4020C17_MBX	HSM7J4PW	H4020	H4020C17	metabolomics	32	2015-05-22	16	22	ibdmdb															Stool Collection #17	22	4020	Cincinnati	13						Some high school	Student							No	No	No
H4020C23_MBX	HSM7J4IS	H4020	H4020C23	metabolomics	44	2015-08-11	14	29	ibdmdb															Stool Collection #23	29	4020	Cincinnati	13						Some high school	Student							No	No	No
H4022C1_MBX	HSM67VDX	H4022	H4022C1	metabolomics	0	2014-10-28	0	4	ibdmdb															Stool Collection #1	4	4022	Cincinnati							7th grade or less	Student							No	No	No
H4022C4_MBX	HSM67VES	H4022	H4022C4	metabolomics	6	2014-12-09	14	7	ibdmdb															Stool Collection #4	7	4022	Cincinnati							7th grade or less	Student							No	No	No
H4022C8_MBX	HSM7CYZJ	H4022	H4022C8	metabolomics	14	2015-02-04	15	12	ibdmdb															Stool Collection #8	12	4022	Cincinnati							7th grade or less	Student							No	No	No
H4022C15_MBX	HSM7J4G1	H4022	H4022C15	metabolomics	28	2015-05-14	16	20	ibdmdb															Stool Collection #15	20	4022	Cincinnati							7th grade or less	Student							No	No	No
H4022C19_MBX	HSM7J4IU	H4022	H4022C19	metabolomics	36	2015-07-07	14	25	ibdmdb															Stool Collection #19	25	4022	Cincinnati							7th grade or less	Student							No	No	No
H4023C1_MBX	HSM67VDR	H4023	H4023C1	metabolomics	0	2014-11-14	0	4	ibdmdb															Stool Collection #1	4	4023	Cincinnati							Some high school	Student							No	No	No
H4023C6_MBX	HSM6XRQ8	H4023	H4023C6	metabolomics	9	2015-01-20	14	9	ibdmdb															Stool Collection #6	9	4023	Cincinnati							Some high school	Student							No	No	No
H4023C14_MBX	HSM7J4HC	H4023	H4023C14	metabolomics	24	2015-05-05	7	19	ibdmdb															Stool Collection #14	19	4023	Cincinnati							Some high school	Student							No	No	No
H4023C19_MBX	HSM7J4KC	H4023	H4023C19	metabolomics	35	2015-07-23	15	25	ibdmdb															Stool Collection #19	25	4023	Cincinnati							Some high school	Student							No	No	No
H4023C23_MBX	HSM7J4KK	H4023	H4023C23	metabolomics	43	2015-09-16	14	29	ibdmdb															Stool Collection #23	29	4023	Cincinnati							Some high school	Student							No	No	No
H4024C3_MBX	HSM67VI5	H4024	H4024C3	metabolomics	3	2014-12-16	13	6	ibdmdb															Stool Collection #3	6	4024	Cincinnati							7th grade or less	Student							No	No	No
H4024C17_MBX	HSM7J4I7	H4024	H4024C17	metabolomics	32	2015-07-01	15	22	ibdmdb															Stool Collection #17	22	4024	Cincinnati							7th grade or less	Student							No	No	No
H4024C19_MBX	HSM7J4O1	H4024	H4024C19	metabolomics	38	2015-08-17	28	25	ibdmdb															Stool Collection #19	25	4024	Cincinnati							7th grade or less	Student							No	No	No
H4024C21_MBX	HSM7J4O3	H4024	H4024C21	metabolomics	40	2015-08-26	5	27	ibdmdb															Stool Collection #21	27	4024	Cincinnati							7th grade or less	Student							No	No	No
H4027C2_MBX	HSM7CZ1T	H4027	H4027C2	metabolomics	2	2015-02-11	14	5	ibdmdb															Stool Collection #2	5	4027	Cincinnati	15						Some high school	Student							No	No	No
H4027C10_MBX	HSM7J4GR	H4027	H4027C10	metabolomics	17	2015-06-02	14	14	ibdmdb															Stool Collection #10	14	4027	Cincinnati	15						Some high school	Student							No	No	No
H4027C14_MBX	HSM7J4NE	H4027	H4027C14	metabolomics	25	2015-07-28	7	19	ibdmdb															Stool Collection #14	19	4027	Cincinnati	15						Some high school	Student							No	No	No
H4027C19_MBX	HSMA33O1	H4027	H4027C19	metabolomics	35	2015-10-06	14	25	ibdmdb															Stool Collection #19	25	4027	Cincinnati	15						Some high school	Student							No	No	No
H4027C21_MBX	HSMA33O5	H4027	H4027C21	metabolomics	40	2015-11-04	15	27	ibdmdb															Stool Collection #21	27	4027	Cincinnati	15						Some high school	Student							No	No	No
H4028C13_MBX	HSM7J4MY	H4028	H4028C13	metabolomics	24	2015-07-17	14	18	ibdmdb															Stool Collection #13	18	4028	Cincinnati	13						7th grade or less	Student							No	No	No
H4028C15_MBX	HSM7J4N4	H4028	H4028C15	metabolomics	28	2015-08-17	31	20	ibdmdb															Stool Collection #15	20	4028	Cincinnati	13						7th grade or less	Student							No	No	No
H4028C18_MBX	HSM7J4NA	H4028	H4028C18	metabolomics	34	2015-09-24	7	23	ibdmdb															Stool Collection #18	23	4028	Cincinnati	13						7th grade or less	Student							No	No	No
H4030C3_MBX	HSM7CZ32	H4030	H4030C3	metabolomics	4	2015-04-03	17	6	ibdmdb															Stool Collection #3	6	4030	Cincinnati	16						Some high school	Student							No	No	No
H4030C6_MBX	HSM7CZ38	H4030	H4030C6	metabolomics	9	2015-05-12	13	9	ibdmdb															Stool Collection #6	9	4030	Cincinnati	16						Some high school	Student							No	No	No
H4030C11_MBX	HSM7J4L9	H4030	H4030C11	metabolomics	19	2015-07-21	7	15	ibdmdb															Stool Collection #11	15	4030	Cincinnati	16						Some high school	Student							No	No	No
H4030C16_MBX	HSM7J4OT	H4030	H4030C16	metabolomics	31	2015-10-08	15	21	ibdmdb															Stool Collection #16	21	4030	Cincinnati	16						Some high school	Student							No	No	No
H4030C20_MBX	HSMA33K2	H4030	H4030C20	metabolomics	37	2015-11-24	6	26	ibdmdb															Stool Collection #20	26	4030	Cincinnati	16						Some high school	Student							No	No	No
H4031C5_MBX	HSM7CZ3G	H4031	H4031C5	metabolomics	8	2015-05-05	13	8	ibdmdb															Stool Collection #5	8	4031	Cincinnati	12						7th grade or less	Student							No	No	No
H4031C9_MBX	HSM7J4MK	H4031	H4031C9	metabolomics	16	2015-07-01	15	13	ibdmdb															Stool Collection #9	13	4031	Cincinnati	12						7th grade or less	Student							No	No	No
H4031C14_MBX	HSM7J4OE	H4031	H4031C14	metabolomics	26	2015-09-09	15	19	ibdmdb															Stool Collection #14	19	4031	Cincinnati	12						7th grade or less	Student							No	No	No
H4031C19_MBX	HSMA33JB	H4031	H4031C19	metabolomics	36	2015-11-17	7	25	ibdmdb															Stool Collection #19	25	4031	Cincinnati	12						7th grade or less	Student							No	No	No
H4031C22_MBX	HSMA33JH	H4031	H4031C22	metabolomics	43	2016-01-06	21	28	ibdmdb															Stool Collection #22	28	4031	Cincinnati	12						7th grade or less	Student							No	No	No
H4032C3_MBX	HSM7J4Q3	H4032	H4032C3	metabolomics	4	2015-04-08	15	6	ibdmdb															Stool Collection #3	6	4032	Cincinnati	12						7th grade or less	Student							No	No	No
H4032C7_MBX	HSM7J4MS	H4032	H4032C7	metabolomics	12	2015-06-03	14	11	ibdmdb															Stool Collection #7	11	4032	Cincinnati	12						7th grade or less	Student							No	No	No
H4032C10_MBX	HSM7J4IC	H4032	H4032C10	metabolomics	18	2015-07-15	14	14	ibdmdb															Stool Collection #10	14	4032	Cincinnati	12						7th grade or less	Student							No	No	No
H4032C13_MBX	HSM7J4OZ	H4032	H4032C13	metabolomics	23	2015-08-25	13	18	ibdmdb															Stool Collection #13	18	4032	Cincinnati	12						7th grade or less	Student							No	No	No
H4032C20_MBX	HSMA33JP	H4032	H4032C20	metabolomics	37	2015-12-01	14	26	ibdmdb															Stool Collection #20	26	4032	Cincinnati	12						7th grade or less	Student							No	No	No
H4035C3_MBX	HSM7J4HO	H4035	H4035C3	metabolomics	4	2015-05-19	14	6	ibdmdb															Stool Collection #3	6	4035	Cincinnati	16						Some high school	Student							No	No	No
H4035C5_MBX	HSM7J4HS	H4035	H4035C5	metabolomics	8	2015-06-16	14	8	ibdmdb															Stool Collection #5	8	4035	Cincinnati	16						Some high school	Student							No	No	No
H4035C7_MBX	HSM7J4JZ	H4035	H4035C7	metabolomics	12	2015-07-14	14	11	ibdmdb															Stool Collection #7	11	4035	Cincinnati	16						Some high school	Student							No	No	No
H4035C11_MBX	HSM7J4K8	H4035	H4035C11	metabolomics	20	2015-09-09	15	15	ibdmdb															Stool Collection #11	15	4035	Cincinnati	16						Some high school	Student							No	No	No
H4035C14_MBX	HSMA33OR	H4035	H4035C14	metabolomics	26	2015-10-20	14	19	ibdmdb															Stool Collection #14	19	4035	Cincinnati	16						Some high school	Student							No	No	No
H4035C18_MBX	HSMA33OZ	H4035	H4035C18	metabolomics	34	2015-12-15	14	23	ibdmdb															Stool Collection #18	23	4035	Cincinnati	16						Some high school	Student							No	No	No
H4035C23_MBX	HSMA33MI	H4035	H4035C23	metabolomics	44	2016-02-23	14	29	ibdmdb															Stool Collection #23	29	4035	Cincinnati	16						Some high school	Student							No	No	No
H4038C2_MBX	HSM7J4J7	H4038	H4038C2	metabolomics	2	2015-06-23	14	5	ibdmdb															Stool Collection #2	5	4038	Cincinnati	15						Some high school	Student							No	No	No
H4038C6_MBX	HSM7J4JF	H4038	H4038C6	metabolomics	10	2015-08-18	14	9	ibdmdb															Stool Collection #6	9	4038	Cincinnati	15						Some high school	Student							No	No	No
H4038C11_MBX	HSMA33NG	H4038	H4038C11	metabolomics	20	2015-10-27	14	15	ibdmdb															Stool Collection #11	15	4038	Cincinnati	15						Some high school	Student							No	No	No
H4038C18_MBX	HSMA33KM	H4038	H4038C18	metabolomics	34	2016-02-04	15	23	ibdmdb															Stool Collection #18	23	4038	Cincinnati	15						Some high school	Student							No	No	No
H4038C21_MBX	HSMA33PZ	H4038	H4038C21	metabolomics	41	2016-03-22	20	27	ibdmdb															Stool Collection #21	27	4038	Cincinnati	15						Some high school	Student							No	No	No
H4038C24_MBX	HSMA33Q6	H4038	H4038C24	metabolomics	48	2016-05-11	13	30	ibdmdb															Stool Collection #24	30	4038	Cincinnati	15						Some high school	Student							No	No	No
H4039C1_MBX	HSM7J4LP	H4039	H4039C1	metabolomics	0	2015-06-15	0	4	ibdmdb															Stool Collection #1	4	4039	Cincinnati	12						7th grade or less	Student							No	No	No
H4039C10_MBX	HSMA33NQ	H4039	H4039C10	metabolomics	18	2015-10-20	14	14	ibdmdb															Stool Collection #10	14	4039	Cincinnati	12						7th grade or less	Student							No	No	No
H4039C18_MBX	HSMA33L1	H4039	H4039C18	metabolomics	34	2016-02-09	13	23	ibdmdb															Stool Collection #18	23	4039	Cincinnati	12						7th grade or less	Student							No	No	No
H4039C21_MBX	HSMA33PP	H4039	H4039C21	metabolomics	40	2016-03-22	14	27	ibdmdb															Stool Collection #21	27	4039	Cincinnati	12						7th grade or less	Student							No	No	No
H4040C1_MBX	HSM7J4JT	H4040	H4040C1	metabolomics	0	2015-07-16	0	4	ibdmdb															Stool Collection #1	4	4040	Cincinnati	13						Some high school	Student							No	No	No
H4040C5_MBX	HSM7J4NU	H4040	H4040C5	metabolomics	9	2015-09-23	20	8	ibdmdb															Stool Collection #5	8	4040	Cincinnati	13						Some high school	Student							No	No	No
H4040C13_MBX	HSMA33OJ	H4040	H4040C13	metabolomics	22	2015-12-23	12	18	ibdmdb															Stool Collection #13	18	4040	Cincinnati	13						Some high school	Student							No	No	No
H4040C23_MBX	HSMA33M8	H4040	H4040C23	metabolomics	44	2016-05-23	19	29	ibdmdb															Stool Collection #23	29	4040	Cincinnati	13						Some high school	Student							No	No	No
H4042C1_MBX	HSM7J4JV	H4042	H4042C1	metabolomics	0	2015-08-24	0	4	ibdmdb															Stool Collection #1	4	4042	Cincinnati	15						Some high school	Student							No	No	No
H4042C3_MBX	HSMA33MZ	H4042	H4042C3	metabolomics	4	2015-09-24	14	6	ibdmdb															Stool Collection #3	6	4042	Cincinnati	15						Some high school	Student							No	No	No
H4042C17_MBX	HSMA33IY	H4042	H4042C17	metabolomics	32	2016-04-05	15	22	ibdmdb															Stool Collection #17	22	4042	Cincinnati	15						Some high school	Student							No	No	No
H4042C23_MBX	HSMA33RL	H4042	H4042C23	metabolomics	49	2016-08-05	29	29	ibdmdb															Stool Collection #23	29	4042	Cincinnati	15						Some high school	Student							No	No	No
H4043C1_MBX	HSM7J4JW	H4043	H4043C1	metabolomics	0	2015-09-22	0	4	ibdmdb															Stool Collection #1	4	4043	Cincinnati	14						Some high school	Student							No	No	No
H4043C7_MBX	HSMA33LL	H4043	H4043C7	metabolomics	12	2015-12-16	14	11	ibdmdb															Stool Collection #7	11	4043	Cincinnati	14						Some high school	Student							No	No	No
H4043C11_MBX	HSMA33LV	H4043	H4043C11	metabolomics	22	2016-02-23	26	15	ibdmdb															Stool Collection #11	15	4043	Cincinnati	14						Some high school	Student							No	No	No
H4043C17_MBX	HSMA33R7	H4043	H4043C17	metabolomics	33	2016-05-10	20	22	ibdmdb															Stool Collection #17	22	4043	Cincinnati	14						Some high school	Student							No	No	No
H4043C19_MBX	HSMA33R9	H4043	H4043C19	metabolomics	35	2016-05-26	16	25	ibdmdb															Stool Collection #19	25	4043	Cincinnati	14						Some high school	Student							No	No	No
H4044C1_MBX	HSMA33NW	H4044	H4044C1	metabolomics	0	2015-09-23	0	4	ibdmdb															Stool Collection #1	4	4044	Cincinnati	16						Some high school	Student							No	No	No
H4044C21_MBX	HSMA33RX	H4044	H4044C21	metabolomics	45	2016-08-04	45	27	ibdmdb															Stool Collection #21	27	4044	Cincinnati	16						Some high school	Student							No	No	No
H4045C1_MBX	HSMA33NY	H4045	H4045C1	metabolomics	0	2015-10-23	0	4	ibdmdb															Stool Collection #1	4	4045	Cincinnati							Some high school	Student							No	No	No
H4045C4_MBX	HSMA33J5	H4045	H4045C4	metabolomics	5	2015-12-03	15	7	ibdmdb															Stool Collection #4	7	4045	Cincinnati							Some high school	Student							No	No	No
H4045C6_MBX	HSMA33J9	H4045	H4045C6	metabolomics	10	2016-01-07	23	9	ibdmdb															Stool Collection #6	9	4045	Cincinnati							Some high school	Student							No	No	No
H4045C14_MBX	HSMA33QO	H4045	H4045C14	metabolomics	25	2016-04-19	17	19	ibdmdb															Stool Collection #14	19	4045	Cincinnati							Some high school	Student							No	No	No
H4045C19_MBX	HSMA33SG	H4045	H4045C19	metabolomics	35	2016-06-29	15	25	ibdmdb															Stool Collection #19	25	4045	Cincinnati							Some high school	Student							No	No	No
H4045C21_MBX	HSMA33SK	H4045	H4045C21	metabolomics	39	2016-07-27	13	27	ibdmdb															Stool Collection #21	27	4045	Cincinnati							Some high school	Student							No	No	No
M2008C1_MBX	MSM5LLDI	M2008	M2008C1	metabolomics	0	2013-12-11	0	4	ibdmdb															Stool Collection #1	4	2008	MGH	30						Bachelor's degree	Paid							No	No	No
M2008C6_MBX	MSM5LLDS	M2008	M2008C6	metabolomics	10	2014-02-19	14	9	ibdmdb															Stool Collection #6	9	2008	MGH	30						Bachelor's degree	Paid							No	No	No
M2008C9_MBX	MSM5LLHZ	M2008	M2008C9	metabolomics	17	2014-04-10	20	13	ibdmdb															Stool Collection #9	13	2008	MGH	30						Bachelor's degree	Paid							No	No	No
M2008C14_MBX	MSM5LLHQ	M2008	M2008C14	metabolomics	27	2014-06-20	14	19	ibdmdb															Stool Collection #14	19	2008	MGH	30						Bachelor's degree	Paid							No	No	No
M2008C19_MBX	MSM5LLDA	M2008	M2008C19	metabolomics	37	2014-08-27	12	25	ibdmdb															Stool Collection #19	25	2008	MGH	30						Bachelor's degree	Paid							No	No	No
M2008C22_MBX	MSM6J2LB	M2008	M2008C22	metabolomics	52	2014-12-12	71	28	ibdmdb															Stool Collection #22	28	2008	MGH	30						Bachelor's degree	Paid							No	No	No
M2014C3_MBX	MSM5FZ9X	M2014	M2014C3	metabolomics	4	2014-03-14	7	6	ibdmdb															Stool Collection #3	6	2014	MGH	30						Professional/Doctoral degree	Paid							No	No	No
M2014C5_MBX	MSM5FZA2	M2014	M2014C5	metabolomics	8	2014-04-08	14	8	ibdmdb															Stool Collection #5	8	2014	MGH	30						Professional/Doctoral degree	Paid							No	No	No
M2014C9_MBX	MSM5LLGH	M2014	M2014C9	metabolomics	16	2014-06-03	14	13	ibdmdb															Stool Collection #9	13	2014	MGH	30						Professional/Doctoral degree	Paid							No	No	No
M2014C14_MBX	MSM6J2IQ	M2014	M2014C14	metabolomics	26	2014-08-13	13	19	ibdmdb															Stool Collection #14	19	2014	MGH	30						Professional/Doctoral degree	Paid							No	No	No
M2014C19_MBX	MSM6J2J1	M2014	M2014C19	metabolomics	36	2014-10-21	14	25	ibdmdb															Stool Collection #19	25	2014	MGH	30						Professional/Doctoral degree	Paid							No	No	No
M2014C24_MBX	MSM6J2QZ	M2014	M2014C24	metabolomics	48	2015-01-13	27	30	ibdmdb															Stool Collection #24	30	2014	MGH	30						Professional/Doctoral degree	Paid							No	No	No
M2021C3_MBX	MSM5LLIG	M2021	M2021C3	metabolomics	6	2014-04-24	13	6	ibdmdb															Stool Collection #3	6	2021	MGH	26						Some college, no degree	Student							No	No	No
M2021C5_MBX	MSM5LLIK	M2021	M2021C5	metabolomics	10	2014-05-21	12	8	ibdmdb															Stool Collection #5	8	2021	MGH	26						Some college, no degree	Student							No	No	No
M2021C9_MBX	MSM5LLEN	M2021	M2021C9	metabolomics	18	2014-07-21	12	13	ibdmdb															Stool Collection #9	13	2021	MGH	26						Some college, no degree	Student							No	No	No
M2021C17_MBX	MSM6J2LT	M2021	M2021C17	metabolomics	34	2014-11-05	28	22	ibdmdb															Stool Collection #17	22	2021	MGH	26						Some college, no degree	Student							No	No	No
M2025C1_MBX	MSM5LLIC	M2025	M2025C1	metabolomics	0	2014-04-22	0	4	ibdmdb															Stool Collection #1	4	2025	MGH	43						High school graduate or GED	Paid							No	No	No
M2025C5_MBX	MSM5LLHM	M2025	M2025C5	metabolomics	11	2014-07-09	20	8	ibdmdb															Stool Collection #5	8	2025	MGH	43						High school graduate or GED	Paid							No	No	No
M2025C9_MBX	MSM6J2J5	M2025	M2025C9	metabolomics	18	2014-08-28	15	13	ibdmdb															Stool Collection #9	13	2025	MGH	43						High school graduate or GED	Paid							No	No	No
M2025C14_MBX	MSM6J2PE	M2025	M2025C14	metabolomics	30	2014-11-18	18	19	ibdmdb															Stool Collection #14	19	2025	MGH	43						High school graduate or GED	Paid							No	No	No
M2025C19_MBX	MSM6J2PM	M2025	M2025C19	metabolomics	38	2015-01-16	24	25	ibdmdb															Stool Collection #19	25	2025	MGH	43						High school graduate or GED	Paid							No	No	No
M2026C2_MBX	MSM5LLFK	M2026	M2026C2	metabolomics	2	2014-04-30	14	5	ibdmdb															Stool Collection #2	5	2026	MGH	21						Some college, no degree	Student							No	No	No
M2026C4_MBX	MSM5LLFO	M2026	M2026C4	metabolomics	6	2014-05-30	14	7	ibdmdb															Stool Collection #4	7	2026	MGH	21						Some college, no degree	Student							No	No	No
M2026C10_MBX	MSM6J2HF	M2026	M2026C10	metabolomics	18	2014-08-22	8	14	ibdmdb															Stool Collection #10	14	2026	MGH	21						Some college, no degree	Student							No	No	No
M2026C14_MBX	MSM6J2OH	M2026	M2026C14	metabolomics	26	2014-10-21	18	19	ibdmdb															Stool Collection #14	19	2026	MGH	21						Some college, no degree	Student							No	No	No
M2026C21_MBX	MSM6J2OP	M2026	M2026C21	metabolomics	40	2015-01-21	48	27	ibdmdb															Stool Collection #21	27	2026	MGH	21						Some college, no degree	Student							No	No	No
M2027C1_MBX	MSM5LLIS	M2027	M2027C1	metabolomics	0	2014-05-02	0	4	ibdmdb															Stool Collection #1	4	2027	MGH	41						High school graduate or GED	Paid							No	No	No
M2027C5_MBX	MSM5LLH8	M2027	M2027C5	metabolomics	8	2014-07-01	14	8	ibdmdb															Stool Collection #5	8	2027	MGH	41						High school graduate or GED	Paid							No	No	No
M2027C9_MBX	MSM6J2KE	M2027	M2027C9	metabolomics	18	2014-09-09	14	13	ibdmdb															Stool Collection #9	13	2027	MGH	41						High school graduate or GED	Paid							No	No	No
M2027C14_MBX	MSM6J2R2	M2027	M2027C14	metabolomics	26	2014-11-04	14	19	ibdmdb															Stool Collection #14	19	2027	MGH	41						High school graduate or GED	Paid							No	No	No
M2027C17_MBX	MSM6J2R8	M2027	M2027C17	metabolomics	32	2014-12-17	14	22	ibdmdb															Stool Collection #17	22	2027	MGH	41						High school graduate or GED	Paid							No	No	No
M2028C1_MBX	MSM5LLFG	M2028	M2028C1	metabolomics	0	2014-04-29	0	4	ibdmdb															Stool Collection #1	4	2028	MGH	24						Some college, no degree	Paid							No	No	No
M2028C4_MBX	MSM5LLGR	M2028	M2028C4	metabolomics	6	2014-06-12	13	7	ibdmdb															Stool Collection #4	7	2028	MGH	24						Some college, no degree	Paid							No	No	No
M2028C9_MBX	MSM6J2IG	M2028	M2028C9	metabolomics	17	2014-08-27	21	13	ibdmdb															Stool Collection #9	13	2028	MGH	24						Some college, no degree	Paid							No	No	No
M2028C14_MBX	MSM6J2Q3	M2028	M2028C14	metabolomics	26	2014-10-29	13	19	ibdmdb															Stool Collection #14	19	2028	MGH	24						Some college, no degree	Paid							No	No	No
M2028C20_MBX	MSM79H63	M2028	M2028C20	metabolomics	41	2015-02-11	8	26	ibdmdb															Stool Collection #20	26	2028	MGH	24						Some college, no degree	Paid							No	No	No
M2034C1_MBX	MSM5LLEH	M2034	M2034C1	metabolomics	0	2014-06-26	0	4	ibdmdb															Stool Collection #1	4	2034	MGH	22						Some college, no degree	Student							No	No	No
M2034C5_MBX	MSM5LLF4	M2034	M2034C5	metabolomics	7	2014-08-20	15	8	ibdmdb															Stool Collection #5	8	2034	MGH	22						Some college, no degree	Student							No	No	No
M2034C10_MBX	MSM6J2LL	M2034	M2034C10	metabolomics	17	2014-10-29	15	14	ibdmdb															Stool Collection #10	14	2034	MGH	22						Some college, no degree	Student							No	No	No
M2034C14_MBX	MSM6J2MB	M2034	M2034C14	metabolomics	25	2014-12-19	2	19	ibdmdb															Stool Collection #14	19	2034	MGH	22						Some college, no degree	Student							No	No	No
M2034C17_MBX	MSM6J2MH	M2034	M2034C17	metabolomics	31	2015-02-04	9	22	ibdmdb															Stool Collection #17	22	2034	MGH	22						Some college, no degree	Student							No	No	No
M2039C1_MBX	MSM6J2H9	M2039	M2039C1	metabolomics	0	2014-07-21	0	4	ibdmdb															Stool Collection #1	4	2039	MGH							Bachelor's degree	Paid							No	No	No
M2039C5_MBX	MSM6J2HT	M2039	M2039C5	metabolomics	10	2014-10-01	19	8	ibdmdb															Stool Collection #5	8	2039	MGH							Bachelor's degree	Paid							No	No	No
M2039C10_MBX	MSM6J2QP	M2039	M2039C10	metabolomics	20	2014-12-09	15	14	ibdmdb															Stool Collection #10	14	2039	MGH							Bachelor's degree	Paid							No	No	No
M2039C16_MBX	MSM79H5Q	M2039	M2039C16	metabolomics	31	2015-02-27	15	21	ibdmdb															Stool Collection #16	21	2039	MGH							Bachelor's degree	Paid							No	No	No
M2039C24_MBX	MSM79HAH	M2039	M2039C24	metabolomics	48	2015-06-25	13	30	ibdmdb															Stool Collection #24	30	2039	MGH							Bachelor's degree	Paid							No	No	No
M2041C1_MBX	MSM6J2JF	M2041	M2041C1	metabolomics	0	2014-08-14	0	4	ibdmdb															Stool Collection #1	4	2041	MGH							Bachelor's degree	Paid							No	No	No
M2041C4_MBX	MSM6J2JR	M2041	M2041C4	metabolomics	8	2014-10-09	30	7	ibdmdb															Stool Collection #4	7	2041	MGH							Bachelor's degree	Paid							No	No	No
M2041C9_MBX	MSM6J2SE	M2041	M2041C9	metabolomics	18	2014-12-23	14	13	ibdmdb															Stool Collection #9	13	2041	MGH							Bachelor's degree	Paid							No	No	No
M2041C19_MBX	MSM79HEY	M2041	M2041C19	metabolomics	39	2015-05-19	20	25	ibdmdb															Stool Collection #19	25	2041	MGH							Bachelor's degree	Paid							No	No	No
M2041C24_MBX	MSM79HB6	M2041	M2041C24	metabolomics	50	2015-08-03	6	30	ibdmdb															Stool Collection #24	30	2041	MGH							Bachelor's degree	Paid							No	No	No
M2042C1_MBX	MSM6J2JH	M2042	M2042C1	metabolomics	0	2014-08-26	0	4	ibdmdb															Stool Collection #1	4	2042	MGH							High school graduate or GED	Paid							No	No	No
M2042C5_MBX	MSM6J2K6	M2042	M2042C5	metabolomics	4	2014-09-23	7	8	ibdmdb															Stool Collection #5	8	2042	MGH							High school graduate or GED	Paid							No	No	No
M2042C10_MBX	MSM6J2RO	M2042	M2042C10	metabolomics	15	2014-12-10	8	14	ibdmdb															Stool Collection #10	14	2042	MGH							High school graduate or GED	Paid							No	No	No
M2042C15_MBX	MSM79H6F	M2042	M2042C15	metabolomics	27	2015-03-04	8	20	ibdmdb															Stool Collection #15	20	2042	MGH							High school graduate or GED	Paid							No	No	No
M2042C22_MBX	MSM79HA3	M2042	M2042C22	metabolomics	40	2015-06-03	34	28	ibdmdb															Stool Collection #22	28	2042	MGH							High school graduate or GED	Paid							No	No	No
M2047C1_MBX	MSM6J2PO	M2047	M2047C1	metabolomics	0	2014-12-23	0	4	ibdmdb															Stool Collection #1	4	2047	MGH							Bachelor's degree	Paid							No	No	No
M2047C4_MBX	MSM6J2PU	M2047	M2047C4	metabolomics	7	2015-02-11	22	7	ibdmdb															Stool Collection #4	7	2047	MGH							Bachelor's degree	Paid							No	No	No
M2047C11_MBX	MSM79HC8	M2047	M2047C11	metabolomics	20	2015-05-12	11	15	ibdmdb															Stool Collection #11	15	2047	MGH							Bachelor's degree	Paid							No	No	No
M2047C14_MBX	MSM79H7Q	M2047	M2047C14	metabolomics	28	2015-07-08	16	19	ibdmdb															Stool Collection #14	19	2047	MGH							Bachelor's degree	Paid							No	No	No
M2047C19_MBX	MSM79H7Y	M2047	M2047C19	metabolomics	33	2015-08-17	7	25	ibdmdb															Stool Collection #19	25	2047	MGH							Bachelor's degree	Paid							No	No	No
M2047C22_MBX	MSM9VZNL	M2047	M2047C22	metabolomics	39	2015-09-28	14	28	ibdmdb															Stool Collection #22	28	2047	MGH							Bachelor's degree	Paid							No	No	No
M2048C1_MBX	MSM6J2Q1	M2048	M2048C1	metabolomics	0	2014-11-07	0	4	ibdmdb															Stool Collection #1	4	2048	MGH							Bachelor's degree	Retired							No	No	No
M2048C5_MBX	MSM6J2M3	M2048	M2048C5	metabolomics	9	2015-01-15	28	8	ibdmdb															Stool Collection #5	8	2048	MGH							Bachelor's degree	Retired							No	No	No
M2048C15_MBX	MSM79H6Y	M2048	M2048C15	metabolomics	33	2015-06-26	45	20	ibdmdb															Stool Collection #15	20	2048	MGH							Bachelor's degree	Retired							No	No	No
M2060C2_MBX	MSM79H52	M2060	M2060C2	metabolomics	2	2015-01-29	16	5	ibdmdb															Stool Collection #2	5	2060	MGH							Professional/Doctoral degree	Paid							No	No	No
M2060C12_MBX	MSM79H9G	M2060	M2060C12	metabolomics	22	2015-06-17	14	16	ibdmdb															Stool Collection #12	16	2060	MGH							Professional/Doctoral degree	Paid							No	No	No
M2060C14_MBX	MSM9VZF7	M2060	M2060C14	metabolomics	27	2015-07-21	27	19	ibdmdb															Stool Collection #14	19	2060	MGH							Professional/Doctoral degree	Paid							No	No	No
M2060C21_MBX	MSM9VZPV	M2060	M2060C21	metabolomics	40	2015-10-20	14	27	ibdmdb															Stool Collection #21	27	2060	MGH							Professional/Doctoral degree	Paid							No	No	No
M2061C1_MBX	MSM6J2NA	M2061	M2061C1	metabolomics	0	2015-01-13	0	4	ibdmdb															Stool Collection #1	4	2061	MGH								Paid							No	No	No
M2061C3_MBX	MSM79H5G	M2061	M2061C3	metabolomics	4	2015-02-11	13	6	ibdmdb															Stool Collection #3	6	2061	MGH								Paid							No	No	No
M2061C10_MBX	MSM79H9Q	M2061	M2061C10	metabolomics	19	2015-05-27	15	14	ibdmdb															Stool Collection #10	14	2061	MGH								Paid							No	No	No
M2061C14_MBX	MSM9VZGO	M2061	M2061C14	metabolomics	30	2015-08-12	15	19	ibdmdb															Stool Collection #14	19	2061	MGH								Paid							No	No	No
M2061C18_MBX	MSM9VZLJ	M2061	M2061C18	metabolomics	38	2015-10-06	12	23	ibdmdb															Stool Collection #18	23	2061	MGH								Paid							No	No	No
M2061C21_MBX	MSM9VZHB	M2061	M2061C21	metabolomics	46	2015-12-01	14	27	ibdmdb															Stool Collection #21	27	2061	MGH								Paid							No	No	No
M2061C23_MBX	MSM9VZHF	M2061	M2061C23	metabolomics	51	2016-01-05	22	29	ibdmdb															Stool Collection #23	29	2061	MGH								Paid							No	No	No
M2064C7_MBX	MSM79HAJ	M2064	M2064C7	metabolomics	11	2015-05-14	7	11	ibdmdb															Stool Collection #7	11	2064	MGH	74						Some college, no degree	Paid							No	No	No
M2064C9_MBX	MSM79HAN	M2064	M2064C9	metabolomics	16	2015-06-18	15	13	ibdmdb															Stool Collection #9	13	2064	MGH	74						Some college, no degree	Paid							No	No	No
M2064C14_MBX	MSM9VZLP	M2064	M2064C14	metabolomics	28	2015-09-14	5	19	ibdmdb															Stool Collection #14	19	2064	MGH	74						Some college, no degree	Paid							No	No	No
M2064C16_MBX	MSM9VZLV	M2064	M2064C16	metabolomics	33	2015-10-20	21	21	ibdmdb															Stool Collection #16	21	2064	MGH	74						Some college, no degree	Paid							No	No	No
M2064C21_MBX	MSMA26ET	M2064	M2064C21	metabolomics	50	2016-02-11	23	27	ibdmdb															Stool Collection #21	27	2064	MGH	74						Some college, no degree	Paid							No	No	No
M2068C5_MBX	MSM79HDQ	M2068	M2068C5	metabolomics	8	2015-05-27	15	8	ibdmdb															Stool Collection #5	8	2068	MGH	19						Some college, no degree	Student							No	No	No
M2068C9_MBX	MSM9VZEK	M2068	M2068C9	metabolomics	15	2015-07-21	14	13	ibdmdb															Stool Collection #9	13	2068	MGH	19						Some college, no degree	Student							No	No	No
M2068C13_MBX	MSM9VZES	M2068	M2068C13	metabolomics	23	2015-09-15	6	18	ibdmdb															Stool Collection #13	18	2068	MGH	19						Some college, no degree	Student							No	No	No
M2068C20_MBX	MSMA26AL	M2068	M2068C20	metabolomics	39	2016-01-05	25	26	ibdmdb															Stool Collection #20	26	2068	MGH	19						Some college, no degree	Student							No	No	No
M2069C3_MBX	MSM79HDA	M2069	M2069C3	metabolomics	4	2015-05-05	14	6	ibdmdb															Stool Collection #3	6	2069	MGH	29						Master's degree	Paid							No	No	No
M2069C5_MBX	MSM79HDE	M2069	M2069C5	metabolomics	8	2015-06-02	14	8	ibdmdb															Stool Collection #5	8	2069	MGH	29						Master's degree	Paid							No	No	No
M2069C9_MBX	MSM9VZEW	M2069	M2069C9	metabolomics	16	2015-07-28	14	13	ibdmdb															Stool Collection #9	13	2069	MGH	29						Master's degree	Paid							No	No	No
M2069C15_MBX	MSM9VZOU	M2069	M2069C15	metabolomics	28	2015-10-20	14	20	ibdmdb															Stool Collection #15	20	2069	MGH	29						Master's degree	Paid							No	No	No
M2069C19_MBX	MSM9VZP3	M2069	M2069C19	metabolomics	36	2015-12-15	11	25	ibdmdb															Stool Collection #19	25	2069	MGH	29						Master's degree	Paid							No	No	No
M2069C21_MBX	MSMA26EJ	M2069	M2069C21	metabolomics	41	2016-01-20	15	27	ibdmdb															Stool Collection #21	27	2069	MGH	29						Master's degree	Paid							No	No	No
M2071C1_MBX	MSM79HD6	M2071	M2071C1	metabolomics	0	2015-05-28	0	4	ibdmdb															Stool Collection #1	4	2071	MGH	23						Bachelor's degree	Paid							No	No	No
M2071C4_MBX	MSM79H7M	M2071	M2071C4	metabolomics	11	2015-08-19	54	7	ibdmdb															Stool Collection #4	7	2071	MGH	23						Bachelor's degree	Paid							No	No	No
M2071C6_MBX	MSM79H7G	M2071	M2071C6	metabolomics	15	2015-09-16	19	9	ibdmdb															Stool Collection #6	9	2071	MGH	23						Bachelor's degree	Paid							No	No	No
M2071C8_MBX	MSMA26AZ	M2071	M2071C8	metabolomics	34	2016-01-27	13	12	ibdmdb															Stool Collection #8	12	2071	MGH	23						Bachelor's degree	Paid							No	No	No
M2071C12_MBX	MSMB4LZ4	M2071	M2071C12	metabolomics	57	2016-07-06	13	16	ibdmdb															Stool Collection #12	16	2071	MGH	23						Bachelor's degree	Paid							No	No	No
M2072C6_MBX	MSM79HCR	M2072	M2072C6	metabolomics	9	2015-06-09	13	9	ibdmdb															Stool Collection #6	9	2072	MGH							Master's degree	Unpaid/volunteer							No	No	No
M2072C9_MBX	MSM79H85	M2072	M2072C9	metabolomics	15	2015-07-21	14	13	ibdmdb															Stool Collection #9	13	2072	MGH							Master's degree	Unpaid/volunteer							No	No	No
M2072C14_MBX	MSM9VZOI	M2072	M2072C14	metabolomics	25	2015-09-29	7	19	ibdmdb															Stool Collection #14	19	2072	MGH							Master's degree	Unpaid/volunteer							No	No	No
M2072C17_MBX	MSM9VZOO	M2072	M2072C17	metabolomics	31	2015-11-09	12	22	ibdmdb															Stool Collection #17	22	2072	MGH							Master's degree	Unpaid/volunteer							No	No	No
M2072C23_MBX	MSM9VZHR	M2072	M2072C23	metabolomics	43	2016-02-01	13	29	ibdmdb															Stool Collection #23	29	2072	MGH							Master's degree	Unpaid/volunteer							No	No	No
M2075C1_MBX	MSM79H8D	M2075	M2075C1	metabolomics	0	2015-07-17	0	4	ibdmdb															Stool Collection #1	4	2075	MGH							Bachelor's degree	Paid							No	No	No
M2075C4_MBX	MSM79H8J	M2075	M2075C4	metabolomics	5	2015-08-25	14	7	ibdmdb															Stool Collection #4	7	2075	MGH							Bachelor's degree	Paid							No	No	No
M2075C9_MBX	MSM9VZJZ	M2075	M2075C9	metabolomics	14	2015-10-29	8	13	ibdmdb															Stool Collection #9	13	2075	MGH							Bachelor's degree	Paid							No	No	No
M2075C15_MBX	MSM9VZH1	M2075	M2075C15	metabolomics	28	2016-02-02	12	20	ibdmdb															Stool Collection #15	20	2075	MGH							Bachelor's degree	Paid							No	No	No
M2075C19_MBX	MSMAPC7J	M2075	M2075C19	metabolomics	37	2016-04-06	22	25	ibdmdb															Stool Collection #19	25	2075	MGH							Bachelor's degree	Paid							No	No	No
M2075C24_MBX	MSMAPC7D	M2075	M2075C24	metabolomics	51	2016-07-12	6	30	ibdmdb															Stool Collection #24	30	2075	MGH							Bachelor's degree	Paid							No	No	No
M2077C1_MBX	MSM79H94	M2077	M2077C1	metabolomics	0	2015-07-22	0	4	ibdmdb															Stool Collection #1	4	2077	MGH							Bachelor's degree	Paid							No	No	No
M2077C3_MBX	MSM9VZME	M2077	M2077C3	metabolomics	9	2015-09-29	0	6	ibdmdb															Stool Collection #3	6	2077	MGH							Bachelor's degree	Paid							No	No	No
M2077C9_MBX	MSM9VZHX	M2077	M2077C9	metabolomics	21	2015-12-18	18	13	ibdmdb															Stool Collection #9	13	2077	MGH							Bachelor's degree	Paid							No	No	No
M2077C13_MBX	MSM9VZI6	M2077	M2077C13	metabolomics	31	2016-02-29	25	18	ibdmdb															Stool Collection #13	18	2077	MGH							Bachelor's degree	Paid							No	No	No
M2077C16_MBX	MSMAPC7T	M2077	M2077C16	metabolomics	39	2016-04-21	7	21	ibdmdb															Stool Collection #16	21	2077	MGH							Bachelor's degree	Paid							No	No	No
M2077C21_MBX	MSMB4LZC	M2077	M2077C21	metabolomics	51	2016-07-15	15	27	ibdmdb															Stool Collection #21	27	2077	MGH							Bachelor's degree	Paid							No	No	No
M2079C1_MBX	MSM9VZFJ	M2079	M2079C1	metabolomics	0	2015-07-15	0	4	ibdmdb															Stool Collection #1	4	2079	MGH							Professional/Doctoral degree	Paid							No	No	No
M2079C5_MBX	MSM9VZFR	M2079	M2079C5	metabolomics	8	2015-09-09	15	8	ibdmdb															Stool Collection #5	8	2079	MGH							Professional/Doctoral degree	Paid							No	No	No
M2079C9_MBX	MSM9VZKE	M2079	M2079C9	metabolomics	17	2015-11-17	14	13	ibdmdb															Stool Collection #9	13	2079	MGH							Professional/Doctoral degree	Paid							No	No	No
M2079C14_MBX	MSMA26BR	M2079	M2079C14	metabolomics	32	2016-02-24	13	19	ibdmdb															Stool Collection #14	19	2079	MGH							Professional/Doctoral degree	Paid							No	No	No
M2079C21_MBX	MSMB4LZ8	M2079	M2079C21	metabolomics	57	2016-08-22	20	27	ibdmdb															Stool Collection #21	27	2079	MGH							Professional/Doctoral degree	Paid							No	No	No
M2083C4_MBX	MSM9VZNX	M2083	M2083C4	metabolomics	8	2015-10-13	13	7	ibdmdb															Stool Collection #4	7	2083	MGH	20						Professional/Doctoral degree	Student							No	No	No
M2083C7_MBX	MSM9VZIM	M2083	M2083C7	metabolomics	15	2015-12-03	14	11	ibdmdb															Stool Collection #7	11	2083	MGH	20						Professional/Doctoral degree	Student							No	No	No
M2083C9_MBX	MSM9VZIQ	M2083	M2083C9	metabolomics	20	2016-01-05	21	13	ibdmdb															Stool Collection #9	13	2083	MGH	20						Professional/Doctoral degree	Student							No	No	No
M2083C17_MBX	MSMAPC5D	M2083	M2083C17	metabolomics	44	2016-06-24	51	22	ibdmdb															Stool Collection #17	22	2083	MGH	20						Professional/Doctoral degree	Student							No	No	No
M2083C19_MBX	MSMB4LZR	M2083	M2083C19	metabolomics	48	2016-07-21	13	25	ibdmdb															Stool Collection #19	25	2083	MGH	20						Professional/Doctoral degree	Student							No	No	No
M2084C1_MBX	MSM9VZMM	M2084	M2084C1	metabolomics	0	2015-08-10	0	4	ibdmdb															Stool Collection #1	4	2084	MGH							Bachelor's degree	Student							No	No	No
M2084C5_MBX	MSM9VZMU	M2084	M2084C5	metabolomics	8	2015-10-06	14	8	ibdmdb															Stool Collection #5	8	2084	MGH							Bachelor's degree	Student							No	No	No
M2084C8_MBX	MSM9VZL9	M2084	M2084C8	metabolomics	14	2015-11-17	14	12	ibdmdb															Stool Collection #8	12	2084	MGH							Bachelor's degree	Student							No	No	No
M2084C13_MBX	MSMA26BB	M2084	M2084C13	metabolomics	25	2016-02-02	13	18	ibdmdb															Stool Collection #13	18	2084	MGH							Bachelor's degree	Student							No	No	No
M2084C19_MBX	MSMAPC6K	M2084	M2084C19	metabolomics	37	2016-04-27	15	25	ibdmdb															Stool Collection #19	25	2084	MGH							Bachelor's degree	Student							No	No	No
M2084C24_MBX	MSMB4LZX	M2084	M2084C24	metabolomics	47	2016-07-06	15	30	ibdmdb															Stool Collection #24	30	2084	MGH							Bachelor's degree	Student							No	No	No
M2085C1_MBX	MSM9VZM4	M2085	M2085C1	metabolomics	0	2015-08-25	0	4	ibdmdb															Stool Collection #1	4	2085	MGH	24						Bachelor's degree	Paid							No	No	No
M2085C4_MBX	MSM9VZPL	M2085	M2085C4	metabolomics	7	2015-10-14	15	7	ibdmdb															Stool Collection #4	7	2085	MGH	24						Bachelor's degree	Paid							No	No	No
M2085C10_MBX	MSM9VZJ3	M2085	M2085C10	metabolomics	19	2016-01-05	19	14	ibdmdb															Stool Collection #10	14	2085	MGH	24						Bachelor's degree	Paid							No	No	No
M2085C12_MBX	MSMA26CX	M2085	M2085C12	metabolomics	26	2016-02-24	16	16	ibdmdb															Stool Collection #12	16	2085	MGH	24						Bachelor's degree	Paid							No	No	No
M2085C17_MBX	MSMAPC6G	M2085	M2085C17	metabolomics	36	2016-05-03	14	22	ibdmdb															Stool Collection #17	22	2085	MGH	24						Bachelor's degree	Paid							No	No	No
M2085C19_MBX	MSMB4LXY	M2085	M2085C19	metabolomics	40	2016-06-01	15	25	ibdmdb															Stool Collection #19	25	2085	MGH	24						Bachelor's degree	Paid							No	No	No
M2085C21_MBX	MSMB4LYB	M2085	M2085C21	metabolomics	50	2016-08-10	57	28	ibdmdb															Stool Collection #22	28	2085	MGH	24						Bachelor's degree	Paid							No	No	No
M2097C3_MBX	MSMA26DG	M2097	M2097C3	metabolomics	9	2016-01-20	36	6	ibdmdb															Stool Collection #3	6	2097	MGH							Some college, no degree	Paid							No	No	No
M2097C5_MBX	MSMA26DO	M2097	M2097C5	metabolomics	12	2016-02-09	6	8	ibdmdb															Stool Collection #5	8	2097	MGH							Some college, no degree	Paid							No	No	No
M2097C8_MBX	MSMAPC5F	M2097	M2097C8	metabolomics	20	2016-04-07	36	12	ibdmdb															Stool Collection #8	12	2097	MGH							Some college, no degree	Paid							No	No	No
M2097C15_MBX	MSMB4LXW	M2097	M2097C15	metabolomics	31	2016-06-22	6	20	ibdmdb															Stool Collection #15	20	2097	MGH							Some college, no degree	Paid							No	No	No
M2097C17_MBX	MSMB4LZK	M2097	M2097C17	metabolomics	38	2016-08-11	42	22	ibdmdb															Stool Collection #17	22	2097	MGH							Some college, no degree	Paid							No	No	No
M2103C2_MBX	MSMA267V	M2103	M2103C2	metabolomics	2	2015-12-15	14	5	ibdmdb															Stool Collection #2	5	2103	MGH	35						Master's degree	Paid							No	No	No
M2103C9_MBX	MSMAPC62	M2103	M2103C9	metabolomics	20	2016-04-25	23	13	ibdmdb															Stool Collection #9	13	2103	MGH	35						Master's degree	Paid							No	No	No
M2103C14_MBX	MSMB4LYH	M2103	M2103C14	metabolomics	35	2016-08-02	21	19	ibdmdb															Stool Collection #14	19	2103	MGH	35						Master's degree	Paid							No	No	No
P6005C1_MBX	PSM6XBQM	P6005	P6005C1	metabolomics	0	2014-10-10	0	4	ibdmdb															Stool Collection #1	4	6005	MGH Pediatrics	11						7th grade or less	Student							No	No	No
P6005C5_MBX	PSM6XBQY	P6005	P6005C5	metabolomics	8	2014-12-10	15	8	ibdmdb															Stool Collection #5	8	6005	MGH Pediatrics	11						7th grade or less	Student							No	No	No
P6005C9_MBX	PSM6XBSS	P6005	P6005C9	metabolomics	16	2015-02-05	16	13	ibdmdb															Stool Collection #9	13	6005	MGH Pediatrics	11						7th grade or less	Student							No	No	No
P6005C16_MBX	PSM7J1CC	P6005	P6005C16	metabolomics	30	2015-05-12	12	21	ibdmdb															Stool Collection #16	21	6005	MGH Pediatrics	11						7th grade or less	Student							No	No	No
P6005C20_MBX	PSM7J136	P6005	P6005C20	metabolomics	41	2015-07-29	28	26	ibdmdb															Stool Collection #20	26	6005	MGH Pediatrics	11						7th grade or less	Student							No	No	No
P6005C24_MBX	PSM7J13E	P6005	P6005C24	metabolomics	49	2015-09-22	13	30	ibdmdb															Stool Collection #24	30	6005	MGH Pediatrics	11						7th grade or less	Student							No	No	No
P6009C1_MBX	PSM6XBRK	P6009	P6009C1	metabolomics	0	2014-11-12	0	4	ibdmdb															Stool Collection #1	4	6009	MGH Pediatrics	16						Some high school	Student							No	No	No
P6009C4_MBX	PSM6XBS6	P6009	P6009C4	metabolomics	5	2014-12-23	14	7	ibdmdb															Stool Collection #4	7	6009	MGH Pediatrics	16						Some high school	Student							No	No	No
P6009C8_MBX	PSM6XBTF	P6009	P6009C8	metabolomics	13	2015-02-17	14	12	ibdmdb															Stool Collection #8	12	6009	MGH Pediatrics	16						Some high school	Student							No	No	No
P6009C14_MBX	PSM7J1CK	P6009	P6009C14	metabolomics	25	2015-05-12	14	19	ibdmdb															Stool Collection #14	19	6009	MGH Pediatrics	16						Some high school	Student							No	No	No
P6009C19_MBX	PSM7J1CU	P6009	P6009C19	metabolomics	36	2015-07-28	21	25	ibdmdb															Stool Collection #19	25	6009	MGH Pediatrics	16						Some high school	Student							No	No	No
P6009C23_MBX	PSM7J141	P6009	P6009C23	metabolomics	44	2015-09-22	12	29	ibdmdb															Stool Collection #23	29	6009	MGH Pediatrics	16						Some high school	Student							No	No	No
P6010C2_MBX	PSM6XBSI	P6010	P6010C2	metabolomics	2	2014-12-17	14	5	ibdmdb															Stool Collection #2	5	6010	MGH Pediatrics	10						7th grade or less	Student							No	No	No
P6010C5_MBX	PSM6XBSK	P6010	P6010C5	metabolomics	9	2015-02-05	16	8	ibdmdb															Stool Collection #5	8	6010	MGH Pediatrics	10						7th grade or less	Student							No	No	No
P6010C8_MBX	PSM6XBUG	P6010	P6010C8	metabolomics	15	2015-03-24	21	12	ibdmdb															Stool Collection #8	12	6010	MGH Pediatrics	10						7th grade or less	Student							No	No	No
P6010C14_MBX	PSM6XBUO	P6010	P6010C14	metabolomics	25	2015-06-02	14	19	ibdmdb															Stool Collection #14	19	6010	MGH Pediatrics	10						7th grade or less	Student							No	No	No
P6010C20_MBX	PSM7J14L	P6010	P6010C20	metabolomics	40	2015-09-09	29	26	ibdmdb															Stool Collection #20	26	6010	MGH Pediatrics	10						7th grade or less	Student							No	No	No
P6010C24_MBX	PSM7J14T	P6010	P6010C24	metabolomics	47	2015-11-03	14	30	ibdmdb															Stool Collection #24	30	6010	MGH Pediatrics	10						7th grade or less	Student							No	No	No
P6012C1_MBX	PSM6XBSE	P6012	P6012C1	metabolomics	0	2014-12-19	0	4	ibdmdb															Stool Collection #1	4	6012	MGH Pediatrics	16						Some high school	Student							No	No	No
P6012C4_MBX	PSM6XBVM	P6012	P6012C4	metabolomics	6	2015-02-05	15	7	ibdmdb															Stool Collection #4	7	6012	MGH Pediatrics	16						Some high school	Student							No	No	No
P6012C13_MBX	PSM7J1BF	P6012	P6012C13	metabolomics	23	2015-06-02	0	18	ibdmdb															Stool Collection #13	18	6012	MGH Pediatrics	16						Some high school	Student							No	No	No
P6013C2_MBX	PSM6XBT3	P6013	P6013C2	metabolomics	2	2015-01-21	15	5	ibdmdb															Stool Collection #2	5	6013	MGH Pediatrics	6						7th grade or less	Student							No	No	No
P6013C10_MBX	PSM7J1AU	P6013	P6013C10	metabolomics	18	2015-05-12	14	14	ibdmdb															Stool Collection #10	14	6013	MGH Pediatrics	6						7th grade or less	Student							No	No	No
P6013C14_MBX	PSM7J193	P6013	P6013C14	metabolomics	26	2015-07-09	16	19	ibdmdb															Stool Collection #14	19	6013	MGH Pediatrics	6						7th grade or less	Student							No	No	No
P6013C19_MBX	PSM7J12F	P6013	P6013C19	metabolomics	36	2015-09-15	4	25	ibdmdb															Stool Collection #19	25	6013	MGH Pediatrics	6						7th grade or less	Student							No	No	No
P6014C11_MBX	PSM7J1DH	P6014	P6014C11	metabolomics	18	2015-06-18	8	15	ibdmdb															Stool Collection #11	15	6014	MGH Pediatrics							Some high school	Student							No	No	No
P6014C14_MBX	PSM7J14X	P6014	P6014C14	metabolomics	28	2015-09-01	48	19	ibdmdb															Stool Collection #14	19	6014	MGH Pediatrics							Some high school	Student							No	No	No
P6014C17_MBX	PSM7J156	P6014	P6014C17	metabolomics	36	2015-10-27	21	22	ibdmdb															Stool Collection #17	22	6014	MGH Pediatrics							Some high school	Student							No	No	No
P6016C3_MBX	PSM7J19B	P6016	P6016C3	metabolomics	4	2015-03-25	15	6	ibdmdb															Stool Collection #3	6	6016	MGH Pediatrics	16						Some high school	Student							No	No	No
P6016C7_MBX	PSM7J19J	P6016	P6016C7	metabolomics	12	2015-05-19	14	11	ibdmdb															Stool Collection #7	11	6016	MGH Pediatrics	16						Some high school	Student							No	No	No
P6016C9_MBX	PSM7J17L	P6016	P6016C9	metabolomics	16	2015-06-16	12	13	ibdmdb															Stool Collection #9	13	6016	MGH Pediatrics	16						Some high school	Student							No	No	No
P6016C14_MBX	PSM7J158	P6016	P6016C14	metabolomics	26	2015-08-26	15	19	ibdmdb															Stool Collection #14	19	6016	MGH Pediatrics	16						Some high school	Student							No	No	No
P6016C20_MBX	PSMA265N	P6016	P6016C20	metabolomics	38	2015-11-17	13	26	ibdmdb															Stool Collection #20	26	6016	MGH Pediatrics	16						Some high school	Student							No	No	No
P6016C23_MBX	PSMA265T	P6016	P6016C23	metabolomics	45	2016-01-05	21	29	ibdmdb															Stool Collection #23	29	6016	MGH Pediatrics	16						Some high school	Student							No	No	No
P6017C8_MBX	PSM7J19V	P6017	P6017C8	metabolomics	14	2015-06-02	36	12	ibdmdb															Stool Collection #8	12	6017	MGH Pediatrics							7th grade or less	Student							No	No	No
P6017C12_MBX	PSM7J16Y	P6017	P6017C12	metabolomics	30	2015-09-22	56	16	ibdmdb															Stool Collection #12	16	6017	MGH Pediatrics							7th grade or less	Student							No	No	No
P6017C19_MBX	PSMA2646	P6017	P6017C19	metabolomics	49	2016-01-28	3	25	ibdmdb															Stool Collection #19	25	6017	MGH Pediatrics							7th grade or less	Student							No	No	No
P6018C4_MBX	PSM7J1A2	P6018	P6018C4	metabolomics	6	2015-04-08	14	7	ibdmdb															Stool Collection #4	7	6018	MGH Pediatrics							Some high school	Student							No	No	No
P6018C9_MBX	PSM7J17X	P6018	P6018C9	metabolomics	16	2015-06-16	13	13	ibdmdb															Stool Collection #9	13	6018	MGH Pediatrics							Some high school	Student							No	No	No
P6018C15_MBX	PSM7J15M	P6018	P6018C15	metabolomics	28	2015-09-09	14	20	ibdmdb															Stool Collection #15	20	6018	MGH Pediatrics							Some high school	Student							No	No	No
P6018C19_MBX	PSM7J15U	P6018	P6018C19	metabolomics	36	2015-11-03	14	25	ibdmdb															Stool Collection #19	25	6018	MGH Pediatrics							Some high school	Student							No	No	No
P6018C24_MBX	PSMA265H	P6018	P6018C24	metabolomics	46	2016-01-12	8	30	ibdmdb															Stool Collection #24	30	6018	MGH Pediatrics							Some high school	Student							No	No	No
P6024C5_MBX	PSM7J1BN	P6024	P6024C5	metabolomics	6	2015-05-12	14	8	ibdmdb															Stool Collection #5	8	6024	MGH Pediatrics	16						Some high school	Student							No	No	No
P6024C9_MBX	PSM7J12J	P6024	P6024C9	metabolomics	15	2015-07-14	19	13	ibdmdb															Stool Collection #9	13	6024	MGH Pediatrics	16						Some high school	Student							No	No	No
P6024C13_MBX	PSM7J12R	P6024	P6024C13	metabolomics	23	2015-09-10	16	18	ibdmdb															Stool Collection #13	18	6024	MGH Pediatrics	16						Some high school	Student							No	No	No
P6024C19_MBX	PSMA263W	P6024	P6024C19	metabolomics	37	2015-12-16	14	25	ibdmdb															Stool Collection #19	25	6024	MGH Pediatrics	16						Some high school	Student							No	No	No
P6025C9_MBX	PSM7J12V	P6025	P6025C9	metabolomics	16	2015-07-22	15	13	ibdmdb															Stool Collection #9	13	6025	MGH Pediatrics	17						Some high school	Student							No	No	No
P6025C13_MBX	PSM7J134	P6025	P6025C13	metabolomics	27	2015-10-06	14	18	ibdmdb															Stool Collection #13	18	6025	MGH Pediatrics	17						Some high school	Student							No	No	No
P6028C2_MBX	PSM7J177	P6028	P6028C2	metabolomics	2	2015-05-12	14	5	ibdmdb															Stool Collection #2	5	6028	MGH Pediatrics	9						7th grade or less	Student							No	No	No
P6028C6_MBX	PSM7J17F	P6028	P6028C6	metabolomics	10	2015-07-07	14	9	ibdmdb															Stool Collection #6	9	6028	MGH Pediatrics	9						7th grade or less	Student							No	No	No
P6028C10_MBX	PSM7J161	P6028	P6028C10	metabolomics	23	2015-10-07	15	14	ibdmdb															Stool Collection #10	14	6028	MGH Pediatrics	9						7th grade or less	Student							No	No	No
P6028C13_MBX	PSM7J167	P6028	P6028C13	metabolomics	29	2015-11-17	14	18	ibdmdb															Stool Collection #13	18	6028	MGH Pediatrics	9						7th grade or less	Student							No	No	No
P6028C17_MBX	PSMA266C	P6028	P6028C17	metabolomics	38	2016-01-21	14	22	ibdmdb															Stool Collection #17	22	6028	MGH Pediatrics	9						7th grade or less	Student							No	No	No
P6028C24_MBX	PSMA269E	P6028	P6028C24	metabolomics	52	2016-04-26	13	30	ibdmdb															Stool Collection #24	30	6028	MGH Pediatrics	9						7th grade or less	Student							No	No	No
P6033C1_MBX	PSM7J188	P6033	P6033C1	metabolomics	0	2015-07-01	0	4	ibdmdb															Stool Collection #1	4	6033	MGH Pediatrics	15						Some high school	Student							No	No	No
P6033C8_MBX	PSMA2651	P6033	P6033C8	metabolomics	15	2015-10-20	21	12	ibdmdb															Stool Collection #8	12	6033	MGH Pediatrics	15						Some high school	Student							No	No	No
P6033C16_MBX	PSMA267B	P6033	P6033C16	metabolomics	32	2016-02-16	14	21	ibdmdb															Stool Collection #16	21	6033	MGH Pediatrics	15						Some high school	Student							No	No	No
P6033C21_MBX	PSMA26AJ	P6033	P6033C21	metabolomics	42	2016-04-26	14	27	ibdmdb															Stool Collection #21	27	6033	MGH Pediatrics	15						Some high school	Student							No	No	No
P6035C3_MBX	PSMA264Q	P6035	P6035C3	metabolomics	4	2015-11-03	14	6	ibdmdb															Stool Collection #3	6	6035	MGH Pediatrics	16						Some high school	Student							No	No	No
P6035C8_MBX	PSMA267J	P6035	P6035C8	metabolomics	15	2016-01-19	14	12	ibdmdb															Stool Collection #8	12	6035	MGH Pediatrics	16						Some high school	Student							No	No	No
P6035C11_MBX	PSMA267P	P6035	P6035C11	metabolomics	23	2016-03-15	14	15	ibdmdb															Stool Collection #11	15	6035	MGH Pediatrics	16						Some high school	Student							No	No	No
P6035C16_MBX	PSMB4MBK	P6035	P6035C16	metabolomics	34	2016-06-01	15	21	ibdmdb															Stool Collection #16	21	6035	MGH Pediatrics	16						Some high school	Student							No	No	No
P6037C2_MBX	PSMA266I	P6037	P6037C2	metabolomics	3	2015-12-01	25	5	ibdmdb															Stool Collection #2	5	6037	MGH Pediatrics	15						Some high school	Student							No	No	No
P6037C6_MBX	PSMA266Q	P6037	P6037C6	metabolomics	12	2016-02-02	13	9	ibdmdb															Stool Collection #6	9	6037	MGH Pediatrics	15						Some high school	Student							No	No	No
P6037C9_MBX	PSMA269I	P6037	P6037C9	metabolomics	18	2016-03-16	15	13	ibdmdb															Stool Collection #9	13	6037	MGH Pediatrics	15						Some high school	Student							No	No	No
P6037C15_MBX	PSMB4MBQ	P6037	P6037C15	metabolomics	31	2016-06-15	8	20	ibdmdb															Stool Collection #15	20	6037	MGH Pediatrics	15						Some high school	Student							No	No	No
P6038C1_MBX	PSMA265X	P6038	P6038C1	metabolomics	0	2015-11-12	0	4	ibdmdb															Stool Collection #1	4	6038	MGH Pediatrics	8						Some high school	Student							No	No	No
P6038C7_MBX	PSMA2675	P6038	P6038C7	metabolomics	13	2016-02-17	14	11	ibdmdb															Stool Collection #7	11	6038	MGH Pediatrics	8						Some high school	Student							No	No	No
P6038C10_MBX	PSMA269W	P6038	P6038C10	metabolomics	20	2016-04-01	11	14	ibdmdb															Stool Collection #10	14	6038	MGH Pediatrics	8						Some high school	Student							No	No	No
P6038C13_MBX	PSMA26A3	P6038	P6038C13	metabolomics	26	2016-05-12	14	18	ibdmdb															Stool Collection #13	18	6038	MGH Pediatrics	8						Some high school	Student							No	No	No
P6038C19_MBX	PSMB4MC5	P6038	P6038C19	metabolomics	37	2016-08-03	14	25	ibdmdb															Stool Collection #19	25	6038	MGH Pediatrics	8						Some high school	Student							No	No	No
G79889	CSM5FZ3N_P	C3001	C3001C1	metagenomics	0	2014-03-14	0	4	ibdmdb	PDO-5458	688741	HiSeq 2x101 Paired Lane	LCSET-6802	C65YPACXX/6,C65YPACXX/7,C65YPACXX/8	42561	3	11058717	9961743	1028	1095946				Stool Collection #1	4	3001	Cedars-Sinai	28						Bachelor's degree	Paid							No	No	No
G79894	CSM5FZ3R_P	C3001	C3001C2	metagenomics	2	2014-03-28	14	5	ibdmdb	PDO-5458	688743	HiSeq 2x101 Paired Lane	LCSET-6802	C65YPACXX/6,C65YPACXX/7,C65YPACXX/8	42561	3	17023305	16456391	1499	565415				Stool Collection #2	5	3001	Cedars-Sinai	28						Bachelor's degree	Paid							No	No	No
G79903	CSM5YRY7_P	C3001	C3001C3	metagenomics	4	2014-04-15	18	6	ibdmdb	PDO-5457	688701	HiSeq 2x101 Paired Lane	LCSET-6802	C662FACXX/2,C662FACXX/3,C662FACXX/4,C662FACXX/5,C662FACXX/6,C662FACXX/7	42560	6	27437921	23635336	30584	3772001				Stool Collection #3	6	3001	Cedars-Sinai	28						Bachelor's degree	Paid							No	No	No
G79913	CSM5FZ3V_P	C3001	C3001C4	metagenomics	6	2014-04-28	13	7	ibdmdb	PDO-5458	688728	HiSeq 2x101 Paired Lane	LCSET-6802	C65YPACXX/6,C65YPACXX/7,C65YPACXX/8	42561	3	17899756	17808965	1707	89084				Stool Collection #4	7	3001	Cedars-Sinai	28						Bachelor's degree	Paid							No	No	No
G79926	CSM5FZ4C_P	C3001	C3001C5	metagenomics	8	2014-05-09	11	8	ibdmdb	PDO-5458	688719	HiSeq 2x101 Paired Lane	LCSET-6802	C65YPACXX/6,C65YPACXX/7,C65YPACXX/8	42561	3	14898347	14889168	1509	7670				Stool Collection #5	8	3001	Cedars-Sinai	28						Bachelor's degree	Paid							No	No	No
G79969	CSM5MCVD_P	C3001	C3001C7	metagenomics	12	2014-06-10	20	11	ibdmdb	PDO-5457	688639	HiSeq 2x101 Paired Lane	LCSET-6802	C662FACXX/2,C662FACXX/3,C662FACXX/4,C662FACXX/5,C662FACXX/6,C662FACXX/7	42560	6	17251263	17064614	22037	164612				Stool Collection #7	11	3001	Cedars-Sinai	28						Bachelor's degree	Paid							No	No	No
G80015	CSM5MCVF_P	C3001	C3001C8	metagenomics	14	2014-06-25	15	12	ibdmdb	PDO-5458	688753	HiSeq 2x101 Paired Lane	LCSET-6802	C65YPACXX/6,C65YPACXX/7,C65YPACXX/8	42561	3	16782924	16756098	2001	24825				Stool Collection #8	12	3001	Cedars-Sinai	28						Bachelor's degree	Paid							No	No	No
G79979	CSM5MCVV_P	C3001	C3001C9	metagenomics	16	2014-07-10	15	13	ibdmdb	PDO-5457	688666	HiSeq 2x101 Paired Lane	LCSET-6802	C662FACXX/2,C662FACXX/3,C662FACXX/4,C662FACXX/5,C662FACXX/6,C662FACXX/7	42560	6	16664741	16090586	24203	549952				Stool Collection #9	13	3001	Cedars-Sinai	28						Bachelor's degree	Paid							No	No	No
G80050	CSM5MCWI_P	C3001	C3001C10	metagenomics	18	2014-07-22	12	14	ibdmdb	PDO-5457	688643	HiSeq 2x101 Paired Lane	LCSET-6802	C662FACXX/2,C662FACXX/3,C662FACXX/4,C662FACXX/5,C662FACXX/6,C662FACXX/7	42560	6	22969876	22876491	39272	54113				Stool Collection #10	14	3001	Cedars-Sinai	28						Bachelor's degree	Paid							No	No	No
G110156	CSM5MCXD	C3001	C3001C11	metagenomics	20	2014-08-05	14	15	ibdmdb	PDO-10517							15170612	11141935	4000253	28424				Stool Collection #11	15	3001	Cedars-Sinai	28						Bachelor's degree	Paid							No	No	No
G110044	CSM5MCYS	C3001	C3001C13	metagenomics	24	2014-09-03	15	18	ibdmdb	PDO-10526							20042292	13145137	6334107	563048				Stool Collection #13	18	3001	Cedars-Sinai	28						Bachelor's degree	Paid							No	No	No
G110049	CSM67U9J	C3001	C3001C14	metagenomics	26	2014-09-17	14	19	ibdmdb	PDO-10526							14332717	9745701	4364991	222025				Stool Collection #14	19	3001	Cedars-Sinai	28						Bachelor's degree	Paid							No	No	No
G110131	CSM67UA2	C3001	C3001C15	metagenomics	28	2014-09-30	13	20	ibdmdb	PDO-10517							14127007	10716561	3380892	29554				Stool Collection #15	20	3001	Cedars-Sinai	28						Bachelor's degree	Paid							No	No	No
G110046	CSM67UGC	C3001	C3001C18	metagenomics	34	2014-11-12	15	23	ibdmdb	PDO-10526							3744457	2153223	1574349	16885				Stool Collection #18	23	3001	Cedars-Sinai	28						Bachelor's degree	Paid							No	No	No
G110040	CSM79HG5	C3001	C3001C19	metagenomics	36	2014-11-25	13	25	ibdmdb	PDO-10526							22909513	15474525	6676389	758599				Stool Collection #19	25	3001	Cedars-Sinai	28						Bachelor's degree	Paid							No	No	No
G110162	CSM79HGP	C3001	C3001C20	metagenomics	38	2014-12-10	15	26	ibdmdb	PDO-10517							19541648	15500977	4008135	32536				Stool Collection #20	26	3001	Cedars-Sinai	28						Bachelor's degree	Paid							No	No	No
G79914	CSM5FZ3T_P	C3002	C3002C1	metagenomics	0	2014-04-29	0	4	ibdmdb	PDO-5458	688752	HiSeq 2x101 Paired Lane	LCSET-6802	C65YPACXX/6,C65YPACXX/7,C65YPACXX/8	42561	3	10598324	10511448	785	86091				Stool Collection #1	4	3002	Cedars-Sinai	47						Professional/Doctoral degree	Retired							No	No	No
G79929	CSM5FZ3X_P	C3002	C3002C2	metagenomics	2	2014-05-13	14	5	ibdmdb	PDO-5457	688655	HiSeq 2x101 Paired Lane	LCSET-6802	C662FACXX/2,C662FACXX/3,C662FACXX/4,C662FACXX/5,C662FACXX/6,C662FACXX/7	42560	6	13331434	13160893	17760	152781				Stool Collection #2	5	3002	Cedars-Sinai	47						Professional/Doctoral degree	Retired							No	No	No
G79949	CSM5FZ3Z_P	C3002	C3002C3	metagenomics	4	2014-05-28	15	6	ibdmdb	PDO-5457	688645	HiSeq 2x101 Paired Lane	LCSET-6802	C662FACXX/2,C662FACXX/3,C662FACXX/4,C662FACXX/5,C662FACXX/6,C662FACXX/7	42560	6	22364044	22250488	18833	94723				Stool Collection #3	6	3002	Cedars-Sinai	47						Professional/Doctoral degree	Retired							No	No	No
G79970	CSM5FZ42_P	C3002	C3002C4	metagenomics	6	2014-06-10	13	7	ibdmdb	PDO-5457	688709	HiSeq 2x101 Paired Lane	LCSET-6802	C662FACXX/2,C662FACXX/3,C662FACXX/4,C662FACXX/5,C662FACXX/6,C662FACXX/7	42560	6	30088262	29900678	34244	153340				Stool Collection #4	7	3002	Cedars-Sinai	47						Professional/Doctoral degree	Retired							No	No	No
G80016	CSM5FZ44_P	C3002	C3002C5	metagenomics	8	2014-06-24	14	8	ibdmdb	PDO-5458	688734	HiSeq 2x101 Paired Lane	LCSET-6802	C65YPACXX/6,C65YPACXX/7,C65YPACXX/8	42561	3	19098200	18816698	1250	280252				Stool Collection #5	8	3002	Cedars-Sinai	47						Professional/Doctoral degree	Retired							No	No	No
G79994	CSM5FZ46_P	C3002	C3002C6	metagenomics	10	2014-07-08	14	9	ibdmdb	PDO-5458	688745	HiSeq 2x101 Paired Lane	LCSET-6802	C65YPACXX/6,C65YPACXX/7,C65YPACXX/8	42561	3	15492083	15478187	1710	12186				Stool Collection #6	9	3002	Cedars-Sinai	47						Professional/Doctoral degree	Retired							No	No	No
G80049	CSM5MCVJ_P	C3002	C3002C7	metagenomics	12	2014-07-22	14	11	ibdmdb	PDO-5457	688651	HiSeq 2x101 Paired Lane	LCSET-6802	C662FACXX/2,C662FACXX/3,C662FACXX/4,C662FACXX/5,C662FACXX/6,C662FACXX/7	42560	6	24735893	22635645	46323	2053925				Stool Collection #7	11	3002	Cedars-Sinai	47						Professional/Doctoral degree	Retired							No	No	No
G110038	CSM5MCVL	C3002	C3002C8	metagenomics	14	2014-08-06	15	12	ibdmdb	PDO-10526							15712972	10614698	5091719	6555				Stool Collection #8	12	3002	Cedars-Sinai	47						Professional/Doctoral degree	Retired							No	No	No
G110144	CSM5MCVN	C3002	C3002C9	metagenomics	16	2014-08-19	13	13	ibdmdb	PDO-10517							14292763	11276921	2887558	128284				Stool Collection #9	13	3002	Cedars-Sinai	47						Professional/Doctoral degree	Retired							No	No	No
G110061	CSM67UBF	C3002	C3002C13	metagenomics	24	2014-10-15	15	18	ibdmdb	PDO-10526							13677587	9182817	4431894	62876				Stool Collection #13	18	3002	Cedars-Sinai	47						Professional/Doctoral degree	Retired							No	No	No
G110126	CSM67UBH	C3002	C3002C14	metagenomics	26	2014-10-28	13	19	ibdmdb	PDO-10517							17829477	14394739	3374030	60708				Stool Collection #14	19	3002	Cedars-Sinai	47						Professional/Doctoral degree	Retired							No	No	No
G110174	CSM67UBN	C3002	C3002C17	metagenomics	32	2014-12-09	14	22	ibdmdb	PDO-10517							12482653	10067044	2331273	84336				Stool Collection #17	22	3002	Cedars-Sinai	47						Professional/Doctoral degree	Retired							No	No	No
G110036	CSM67UBR	C3002	C3002C18	metagenomics	34	2014-12-23	14	23	ibdmdb	PDO-10526							11565907	7058985	4426563	80359				Stool Collection #18	23	3002	Cedars-Sinai	47						Professional/Doctoral degree	Retired							No	No	No
G110166	CSM79HJW	C3002	C3002C19	metagenomics	36	2015-01-06	14	25	ibdmdb	PDO-10517							20889270	16779856	4026964	82450				Stool Collection #19	25	3002	Cedars-Sinai	47						Professional/Doctoral degree	Retired							No	No	No
G110051	CSM79HJY	C3002	C3002C20	metagenomics	38	2015-01-20	14	26	ibdmdb	PDO-10526							14636389	10066412	4563100	6877				Stool Collection #20	26	3002	Cedars-Sinai	47						Professional/Doctoral degree	Retired							No	No	No
G79948	CSM5FZ4E_P	C3003	C3003C2	metagenomics	2	2014-05-23	15	5	ibdmdb	PDO-5457	688633	HiSeq 2x101 Paired Lane	LCSET-6802	C662FACXX/2,C662FACXX/3,C662FACXX/4,C662FACXX/5,C662FACXX/6,C662FACXX/7	42560	6	24732757	24678373	39588	14796				Stool Collection #2	5	3003	Cedars-Sinai	29						Master's degree	Paid							No	No	No
G79955	CSM5FZ4G_P	C3003	C3003C3	metagenomics	3	2014-06-03	11	6	ibdmdb	PDO-5457	688650	HiSeq 2x101 Paired Lane	LCSET-6802	C662FACXX/2,C662FACXX/3,C662FACXX/4,C662FACXX/5,C662FACXX/6,C662FACXX/7	42560	6	28215528	28151278	41199	23051				Stool Collection #3	6	3003	Cedars-Sinai	29						Master's degree	Paid							No	No	No
G79981	CSM5FZ4K_P	C3003	C3003C5	metagenomics	7	2014-07-01	14	8	ibdmdb	PDO-5458	688730	HiSeq 2x101 Paired Lane	LCSET-6802	C65YPACXX/6,C65YPACXX/7,C65YPACXX/8	42561	3	13598433	13592536	948	4949				Stool Collection #5	8	3003	Cedars-Sinai	29						Master's degree	Paid							No	No	No
G110153	CSM5FZ4M	C3003	C3003C6	metagenomics	9	2014-07-16	15	9	ibdmdb	PDO-10517							17662709	14191802	3459164	11743				Stool Collection #6	9	3003	Cedars-Sinai	29						Master's degree	Paid							No	No	No
G80041	CSM5MCWM_P	C3003	C3003C7	metagenomics	11	2014-07-29	13	11	ibdmdb	PDO-5458	688738	HiSeq 2x101 Paired Lane	LCSET-6802	C65YPACXX/6,C65YPACXX/7,C65YPACXX/8	42561	3	21048528	21039298	1846	7384				Stool Collection #7	11	3003	Cedars-Sinai	29						Master's degree	Paid							No	No	No
G110148	CSM5MCWQ	C3003	C3003C9	metagenomics	16	2014-08-28	15	13	ibdmdb	PDO-10517							11734108	8976280	2721610	36218				Stool Collection #9	13	3003	Cedars-Sinai	29						Master's degree	Paid							No	No	No
G110059	CSM67UBX	C3003	C3003C13	metagenomics	23	2014-10-22	15	18	ibdmdb	PDO-10526							20809578	14167506	6585626	56446				Stool Collection #13	18	3003	Cedars-Sinai	29						Master's degree	Paid							No	No	No
G110137	CSM67UBZ	C3003	C3003C14	metagenomics	26	2014-11-06	15	19	ibdmdb	PDO-10517							16208778	12903710	3257109	47959				Stool Collection #14	19	3003	Cedars-Sinai	29						Master's degree	Paid							No	No	No
G110177	CSM67UC6	C3003	C3003C17	metagenomics	34	2015-01-06	19	22	ibdmdb	PDO-10517							19806373	15995264	3795026	16083				Stool Collection #17	22	3003	Cedars-Sinai	29						Master's degree	Paid							No	No	No
G110042	CSM79HLM	C3003	C3003C19	metagenomics	38	2015-01-29	9	25	ibdmdb	PDO-10526							18143300	12761039	5311594	70667				Stool Collection #19	25	3003	Cedars-Sinai	29						Master's degree	Paid							No	No	No
G79930	CSM5FZ4A_P	C3004	C3004C1	metagenomics	0	2014-05-13	0	4	ibdmdb	PDO-5457	688672	HiSeq 2x101 Paired Lane	LCSET-6802	C662FACXX/2,C662FACXX/3,C662FACXX/4,C662FACXX/5,C662FACXX/6,C662FACXX/7	42560	6	16972696	16960448	5497	6751				Stool Collection #1	4	3004	Cedars-Sinai	33						Bachelor's degree	Paid							No	No	No
G79971	CSM5MCU8_P	C3004	C3004C3	metagenomics	4	2014-06-10	12	6	ibdmdb	PDO-5457	688681	HiSeq 2x101 Paired Lane	LCSET-6802	C662FACXX/2,C662FACXX/3,C662FACXX/4,C662FACXX/5,C662FACXX/6,C662FACXX/7	42560	6	19223305	19158539	30910	33856				Stool Collection #3	6	3004	Cedars-Sinai	33						Bachelor's degree	Paid							No	No	No
G80019	CSM5MCUA_P	C3004	C3004C4	metagenomics	6	2014-06-24	14	7	ibdmdb	PDO-5457	688675	HiSeq 2x101 Paired Lane	LCSET-6802	C662FACXX/2,C662FACXX/3,C662FACXX/4,C662FACXX/5,C662FACXX/6,C662FACXX/7	42560	6	20518066	20468134	38577	11355				Stool Collection #4	7	3004	Cedars-Sinai	33						Bachelor's degree	Paid							No	No	No
G79988	CSM5MCUC_P	C3004	C3004C5	metagenomics	8	2014-07-09	15	8	ibdmdb	PDO-5457	688644	HiSeq 2x101 Paired Lane	LCSET-6802	C662FACXX/2,C662FACXX/3,C662FACXX/4,C662FACXX/5,C662FACXX/6,C662FACXX/7	42560	6	26707526	26653935	20108	33483				Stool Collection #5	8	3004	Cedars-Sinai	33						Bachelor's degree	Paid							No	No	No
G80046	CSM5MCUE_P	C3004	C3004C6	metagenomics	10	2014-07-23	14	9	ibdmdb	PDO-5457	688708	HiSeq 2x101 Paired Lane	LCSET-6802	C662FACXX/2,C662FACXX/3,C662FACXX/4,C662FACXX/5,C662FACXX/6,C662FACXX/7	42560	6	18173655	18075635	28104	69916				Stool Collection #6	9	3004	Cedars-Sinai	33						Bachelor's degree	Paid							No	No	No
G110158	CSM5MCXH	C3004	C3004C7	metagenomics	13	2014-08-12	20	11	ibdmdb	PDO-10517							15408027	12264273	3118647	25107				Stool Collection #7	11	3004	Cedars-Sinai	33						Bachelor's degree	Paid							No	No	No
G110146	CSM5MCXJ	C3004	C3004C8	metagenomics	14	2014-08-19	7	12	ibdmdb	PDO-10517							13903250	11132334	2757918	12998				Stool Collection #8	12	3004	Cedars-Sinai	33						Bachelor's degree	Paid							No	No	No
G110149	CSM5MCXL	C3004	C3004C9	metagenomics	16	2014-09-03	15	13	ibdmdb	PDO-10517							17872356	14304007	3543554	24795				Stool Collection #9	13	3004	Cedars-Sinai	33						Bachelor's degree	Paid							No	No	No
G110129	CSM5MCXN	C3004	C3004C10	metagenomics	18	2014-09-16	13	14	ibdmdb	PDO-10517							14743546	11866008	2869438	8100				Stool Collection #10	14	3004	Cedars-Sinai	33						Bachelor's degree	Paid							No	No	No
G110139	CSM5MCXP	C3004	C3004C11	metagenomics	20	2014-09-30	14	15	ibdmdb	PDO-10517							17770970	13288031	4432794	50145				Stool Collection #11	15	3004	Cedars-Sinai	33						Bachelor's degree	Paid							No	No	No
G110121	CSM5MCXR	C3004	C3004C12	metagenomics	22	2014-10-15	15	16	ibdmdb	PDO-10517							13150550	9809632	3270288	70630				Stool Collection #12	16	3004	Cedars-Sinai	33						Bachelor's degree	Paid							No	No	No
G110134	CSM67UDF	C3004	C3004C13	metagenomics	24	2014-10-29	14	18	ibdmdb	PDO-10517							11706601	9297012	2395311	14278				Stool Collection #13	18	3004	Cedars-Sinai	33						Bachelor's degree	Paid							No	No	No
G110141	CSM67UDJ	C3004	C3004C14	metagenomics	26	2014-11-12	14	19	ibdmdb	PDO-10517							17938083	12061457	4445549	1431077				Stool Collection #14	19	3004	Cedars-Sinai	33						Bachelor's degree	Paid							No	No	No
G110171	CSM67UDN	C3004	C3004C15	metagenomics	28	2014-11-25	13	20	ibdmdb	PDO-10517							16234421	10425801	3399180	2409440				Stool Collection #15	20	3004	Cedars-Sinai	33						Bachelor's degree	Paid							No	No	No
C3004C16_MGX	CSM67UDR_TR	C3004	C3004C16	metagenomics	30	2014-12-09	14	21	ibdmdb								14061449	8002427	1832174	4226848				Stool Collection #16	21	3004	Cedars-Sinai	33						Bachelor's degree	Paid							No	No	No
G110161	CSM67UDR	C3004	C3004C16	metagenomics	30	2014-12-09	14	21	ibdmdb	PDO-10517							14573547	5072555	2900063	6600929				Stool Collection #16	21	3004	Cedars-Sinai	33						Bachelor's degree	Paid							No	No	No
G110176	CSM67UDY	C3004	C3004C18	metagenomics	34	2015-01-06	28	23	ibdmdb	PDO-10517							16532653	7304439	3430732	5797482				Stool Collection #18	23	3004	Cedars-Sinai	33						Bachelor's degree	Paid							No	No	No
C3004C19_MGX	CSM79HLA_TR	C3004	C3004C19	metagenomics	36	2015-01-20	14	25	ibdmdb								11735991	8447834	1525013	1763144				Stool Collection #19	25	3004	Cedars-Sinai	33						Bachelor's degree	Paid							No	No	No
G110167	CSM79HLA	C3004	C3004C19	metagenomics	36	2015-01-20	14	25	ibdmdb	PDO-10517							17142484	12500111	3676267	966106				Stool Collection #19	25	3004	Cedars-Sinai	33						Bachelor's degree	Paid							No	No	No
G110170	CSM79HLG	C3004	C3004C20	metagenomics	38	2015-02-03	14	26	ibdmdb	PDO-10517							13783522	10654815	3069970	58737				Stool Collection #20	26	3004	Cedars-Sinai	33						Bachelor's degree	Paid							No	No	No
G110095	CSM79HLE	C3004	C3004C21	metagenomics	40	2015-02-17	14	27	ibdmdb	PDO-10517							14744656	8766149	3831497	2147010				Stool Collection #21	27	3004	Cedars-Sinai	33						Bachelor's degree	Paid							No	No	No
G110100	CSM79HLC	C3004	C3004C22	metagenomics	42	2015-03-09	20	28	ibdmdb	PDO-10517							17860644	13425624	3785342	649678				Stool Collection #22	28	3004	Cedars-Sinai	33						Bachelor's degree	Paid							No	No	No
G110029	CSM79HLI	C3004	C3004C23	metagenomics	44	2015-03-17	8	29	ibdmdb	PDO-10526							17477069	11181040	5573188	722841				Stool Collection #23	29	3004	Cedars-Sinai	33						Bachelor's degree	Paid							No	No	No
G109990	CSM79HLK	C3004	C3004C24	metagenomics	46	2015-03-31	14	30	ibdmdb	PDO-10526							15277542	4184632	4584591	6508319				Stool Collection #24	30	3004	Cedars-Sinai	33						Bachelor's degree	Paid							No	No	No
G79956	CSM5MCUQ_P	C3005	C3005C2	metagenomics	1	2014-06-03	13	5	ibdmdb	PDO-5458	688748	HiSeq 2x101 Paired Lane	LCSET-6802	C65YPACXX/6,C65YPACXX/7,C65YPACXX/8	42561	3	21095916	21045910	2014	47992				Stool Collection #2	5	3005	Cedars-Sinai	58						Some college, no degree	Retired							No	No	No
G80025	CSM5MCUS_P	C3005	C3005C3	metagenomics	4	2014-06-18	15	6	ibdmdb	PDO-5457	688630	HiSeq 2x101 Paired Lane	LCSET-6802	C662FACXX/2,C662FACXX/3,C662FACXX/4,C662FACXX/5,C662FACXX/6,C662FACXX/7	42560	6	15650438	15621854	13099	15485				Stool Collection #3	6	3005	Cedars-Sinai	58						Some college, no degree	Retired							No	No	No
G80066	CSM5MCUW_P	C3005	C3005C5	metagenomics	7	2014-07-15	14	8	ibdmdb	PDO-5457	688670	HiSeq 2x101 Paired Lane	LCSET-6802	C662FACXX/2,C662FACXX/3,C662FACXX/4,C662FACXX/5,C662FACXX/6,C662FACXX/7	42560	6	19328382	19282741	24261	21380				Stool Collection #5	8	3005	Cedars-Sinai	58						Some college, no degree	Retired							No	No	No
G80043	CSM5MCUY_P	C3005	C3005C6	metagenomics	9	2014-07-25	10	9	ibdmdb	PDO-5457	688652	HiSeq 2x101 Paired Lane	LCSET-6802	C662FACXX/2,C662FACXX/3,C662FACXX/4,C662FACXX/5,C662FACXX/6,C662FACXX/7	42560	6	26641469	26540579	30463	70427				Stool Collection #6	9	3005	Cedars-Sinai	58						Some college, no degree	Retired							No	No	No
G110159	CSM5MCY4	C3005	C3005C7	metagenomics	12	2014-08-13	19	11	ibdmdb	PDO-10517							12224275	9853027	2331240	40008				Stool Collection #7	11	3005	Cedars-Sinai	58						Some college, no degree	Retired							No	No	No
G110151	CSM5MCY8	C3005	C3005C9	metagenomics	15	2014-09-09	13	13	ibdmdb	PDO-10517							21105290	16789955	4194465	120870				Stool Collection #9	13	3005	Cedars-Sinai	58						Some college, no degree	Retired							No	No	No
G110048	CSM67UE3	C3005	C3005C13	metagenomics	24	2014-11-05	15	18	ibdmdb	PDO-10526							19544568	13073516	6439628	31424				Stool Collection #13	18	3005	Cedars-Sinai	58						Some college, no degree	Retired							No	No	No
G110142	CSM67UE7	C3005	C3005C14	metagenomics	25	2014-11-18	13	19	ibdmdb	PDO-10517							12988170	9821447	3146011	20712				Stool Collection #14	19	3005	Cedars-Sinai	58						Some college, no degree	Retired							No	No	No
G110173	CSM67UEA	C3005	C3005C15	metagenomics	27	2014-12-02	14	20	ibdmdb	PDO-10517							12345060	9747180	2561265	36615				Stool Collection #15	20	3005	Cedars-Sinai	58						Some college, no degree	Retired							No	No	No
G110054	CSM67UEM	C3005	C3005C17	metagenomics	33	2015-01-13	27	22	ibdmdb	PDO-10526							15364377	9333666	5996302	34409				Stool Collection #17	22	3005	Cedars-Sinai	58						Some college, no degree	Retired							No	No	No
G110168	CSM67UEI	C3005	C3005C19	metagenomics	36	2015-01-29	16	25	ibdmdb	PDO-10517							15806818	12325884	3448648	32286				Stool Collection #19	25	3005	Cedars-Sinai	58						Some college, no degree	Retired							No	No	No
G110093	CSM79HO1	C3005	C3005C20	metagenomics	38	2015-02-11	13	26	ibdmdb	PDO-10517							12847128	10113319	2691100	42709				Stool Collection #20	26	3005	Cedars-Sinai	58						Some college, no degree	Retired							No	No	No
G79951	CSM5MCTZ_P	C3006	C3006C1	metagenomics	0	2014-05-29	0	4	ibdmdb	PDO-5458	688742	HiSeq 2x101 Paired Lane	LCSET-6802	C65YPACXX/6,C65YPACXX/7,C65YPACXX/8	42561	3	19358330	18922580	1195	434555				Stool Collection #1	4	3006	Cedars-Sinai	24						Professional/Doctoral degree	Paid							No	No	No
G79968	CSM5MCUG_P	C3006	C3006C2	metagenomics	1	2014-06-10	12	5	ibdmdb	PDO-5458	688735	HiSeq 2x101 Paired Lane	LCSET-6802	C65YPACXX/6,C65YPACXX/7,C65YPACXX/8	42561	3	21205800	21022872	1772	181156				Stool Collection #2	5	3006	Cedars-Sinai	24						Professional/Doctoral degree	Paid							No	No	No
G79985	CSM5MCUK_P	C3006	C3006C4	metagenomics	6	2014-07-10	16	7	ibdmdb	PDO-5458	688737	HiSeq 2x101 Paired Lane	LCSET-6802	C65YPACXX/6,C65YPACXX/7,C65YPACXX/8	42561	3	25354417	25128831	2734	222852				Stool Collection #4	7	3006	Cedars-Sinai	24						Professional/Doctoral degree	Paid							No	No	No
G110157	CSM5MCUO	C3006	C3006C6	metagenomics	9	2014-08-06	13	9	ibdmdb	PDO-10517							19661807	15777116	3760725	123966				Stool Collection #6	9	3006	Cedars-Sinai	24						Professional/Doctoral degree	Paid							No	No	No
G110130	CSM5MCX3	C3006	C3006C9	metagenomics	15	2014-09-16	13	13	ibdmdb	PDO-10517							18755959	13416035	3720607	1619317				Stool Collection #9	13	3006	Cedars-Sinai	24						Professional/Doctoral degree	Paid							No	No	No
G110047	CSM67UFV	C3006	C3006C13	metagenomics	23	2014-11-12	15	18	ibdmdb	PDO-10526							16804942	11896500	4894108	14334				Stool Collection #13	18	3006	Cedars-Sinai	24						Professional/Doctoral degree	Paid							No	No	No
G110172	CSM67UFZ	C3006	C3006C14	metagenomics	25	2014-11-25	13	19	ibdmdb	PDO-10517							14766215	11547515	3197465	21235				Stool Collection #14	19	3006	Cedars-Sinai	24						Professional/Doctoral degree	Paid							No	No	No
G110052	CSM67UG8	C3006	C3006C18	metagenomics	33	2015-01-20	13	23	ibdmdb	PDO-10526							20391842	13797327	6329208	265307				Stool Collection #18	23	3006	Cedars-Sinai	24						Professional/Doctoral degree	Paid							No	No	No
G110041	CSM79HMN	C3006	C3006C19	metagenomics	35	2015-02-03	14	25	ibdmdb	PDO-10526							16732365	7727697	5376575	3628093				Stool Collection #19	25	3006	Cedars-Sinai	24						Professional/Doctoral degree	Paid							No	No	No
G110024	CSM79HMP	C3006	C3006C20	metagenomics	37	2015-02-18	15	26	ibdmdb	PDO-10526							14539317	8948934	5582941	7442				Stool Collection #20	26	3006	Cedars-Sinai	24						Professional/Doctoral degree	Paid							No	No	No
G110107	CSM79HMT	C3006	C3006C22	metagenomics	41	2015-03-17	13	28	ibdmdb	PDO-10517							13015422	10478140	2529014	8268				Stool Collection #22	28	3006	Cedars-Sinai	24						Professional/Doctoral degree	Paid							No	No	No
G79966	CSM5MCVB_P	C3007	C3007C1	metagenomics	0	2014-06-06	0	4	ibdmdb	PDO-5457	688631	HiSeq 2x101 Paired Lane	LCSET-6802	C662FACXX/2,C662FACXX/3,C662FACXX/4,C662FACXX/5,C662FACXX/6,C662FACXX/7	42560	6	12995071	12965979	21694	7398				Stool Collection #1	4	3007	Cedars-Sinai	31						Unknown/Not Reported	Paid							No	No	No
G79976	CSM5MCV1_P	C3007	C3007C2	metagenomics	0	2014-06-12	6	5	ibdmdb	PDO-5457	688704	HiSeq 2x101 Paired Lane	LCSET-6802	C662FACXX/2,C662FACXX/3,C662FACXX/4,C662FACXX/5,C662FACXX/6,C662FACXX/7	42560	6	19967292	13867973	10786	6088533				Stool Collection #2	5	3007	Cedars-Sinai	31						Unknown/Not Reported	Paid							No	No	No
G80060	CSM5MCV5_P	C3007	C3007C4	metagenomics	5	2014-07-17	23	7	ibdmdb	PDO-5457	688717	HiSeq 2x101 Paired Lane	LCSET-6802	C662FACXX/2,C662FACXX/3,C662FACXX/4,C662FACXX/5,C662FACXX/6,C662FACXX/7	42560	6	5820644	5816851	3246	547				Stool Collection #4	7	3007	Cedars-Sinai	31						Unknown/Not Reported	Paid							No	No	No
G80008	CSM5MCU4_P	C3008	C3008C1	metagenomics	0	2014-07-01	0	4	ibdmdb	PDO-5457	688691	HiSeq 2x101 Paired Lane	LCSET-6802	C662FACXX/2,C662FACXX/3,C662FACXX/4,C662FACXX/5,C662FACXX/6,C662FACXX/7	42560	6	17674322	17510036	28924	135362				Stool Collection #1	4	3008	Cedars-Sinai	24						Unknown/Not Reported	Paid							No	No	No
G80040	CSM5MCVZ_P	C3008	C3008C3	metagenomics	4	2014-07-29	13	6	ibdmdb	PDO-5457	688659	HiSeq 2x101 Paired Lane	LCSET-6802	C662FACXX/2,C662FACXX/3,C662FACXX/4,C662FACXX/5,C662FACXX/6,C662FACXX/7	42560	6	17694901	17610499	31193	53209				Stool Collection #3	6	3008	Cedars-Sinai	24						Unknown/Not Reported	Paid							No	No	No
G95636	CSM5MCW4_P	C3008	C3008C4	metagenomics	7	2014-08-19	21	7	ibdmdb	PDO-8182		HiSeq 2x101 Paired Lane	LCSET-8733	C90P4ANXX/1,C90P4ANXX/2,C90P4ANXX/3,C90P4ANXX/4,C90P4ANXX/5,C90P4ANXX/6		6	14822481	14254660	8970	558851				Stool Collection #4	7	3008	Cedars-Sinai	24						Unknown/Not Reported	Paid							No	No	No
G110147	CSM5MCW6	C3008	C3008C5	metagenomics	8	2014-08-26	7	8	ibdmdb	PDO-10517							11519145	9067660	2413232	38253				Stool Collection #5	8	3008	Cedars-Sinai	24						Unknown/Not Reported	Paid							No	No	No
G110043	CSM5MCYW	C3008	C3008C6	metagenomics	10	2014-09-10	15	9	ibdmdb	PDO-10526							15437112	10510539	4913788	12785				Stool Collection #6	9	3008	Cedars-Sinai	24						Unknown/Not Reported	Paid							No	No	No
G110123	CSM5MCZ3	C3008	C3008C9	metagenomics	16	2014-10-21	14	13	ibdmdb	PDO-10517							14956621	11737967	3145914	72740				Stool Collection #9	13	3008	Cedars-Sinai	24						Unknown/Not Reported	Paid							No	No	No
G110037	CSM5MCZ5	C3008	C3008C13	metagenomics	24	2014-12-16	14	18	ibdmdb	PDO-10526							19205064	13145392	5982105	77567				Stool Collection #13	18	3008	Cedars-Sinai	24						Unknown/Not Reported	Paid							No	No	No
G110055	CSM5MCZ7	C3008	C3008C14	metagenomics	27	2015-01-07	22	19	ibdmdb	PDO-10526							17483160	11624694	5816346	42120				Stool Collection #14	19	3008	Cedars-Sinai	24						Unknown/Not Reported	Paid							No	No	No
G110094	CSM79HKT	C3008	C3008C17	metagenomics	32	2015-02-11	7	22	ibdmdb	PDO-10517							15523425	12236812	3100528	186085				Stool Collection #17	22	3008	Cedars-Sinai	24						Unknown/Not Reported	Paid							No	No	No
G110031	CSM79HKV	C3008	C3008C18	metagenomics	34	2015-02-24	13	23	ibdmdb	PDO-10526							21294425	14709513	6541660	43252				Stool Collection #18	23	3008	Cedars-Sinai	24						Unknown/Not Reported	Paid							No	No	No
G110028	CSM79HQ9	C3008	C3008C19	metagenomics	36	2015-03-11	15	25	ibdmdb	PDO-10526							29704292	20575152	9106173	22967				Stool Collection #19	25	3008	Cedars-Sinai	24						Unknown/Not Reported	Paid							No	No	No
G110007	CSM79HQB	C3008	C3008C20	metagenomics	38	2015-03-25	14	26	ibdmdb	PDO-10526							15234303	9793380	5368859	72064				Stool Collection #20	26	3008	Cedars-Sinai	24						Unknown/Not Reported	Paid							No	No	No
G110105	CSM79HQF	C3008	C3008C22	metagenomics	42	2015-04-22	14	28	ibdmdb	PDO-10517							14312498	10590187	3698063	24248				Stool Collection #22	28	3008	Cedars-Sinai	24						Unknown/Not Reported	Paid							No	No	No
G95735	CSM5MCWA_P	C3009	C3009C3	metagenomics	4	2014-08-05	13	6	ibdmdb	PDO-8184		HiSeq 2x101 Paired Lane	LCSET-8734	C8G6HANXX/3,C8G6HANXX/4,C8G6HANXX/5,C8G6HANXX/6,C8G6HANXX/7,C8G6HANXX/8		6	17629278	17583370	125	45783				Stool Collection #3	6	3009	Cedars-Sinai	44						High school graduate or GED	Paid							No	No	No
G110145	CSM5MCWC	C3009	C3009C4	metagenomics	6	2014-08-19	14	7	ibdmdb	PDO-10517							15609334	11929952	3557978	121404				Stool Collection #4	7	3009	Cedars-Sinai	44						High school graduate or GED	Paid							No	No	No
G110150	CSM5MCWE	C3009	C3009C5	metagenomics	8	2014-09-03	15	8	ibdmdb	PDO-10517							16869140	12793095	3773581	302464				Stool Collection #5	8	3009	Cedars-Sinai	44						High school graduate or GED	Paid							No	No	No
G110050	CSM5MCWG	C3009	C3009C6	metagenomics	10	2014-09-16	13	9	ibdmdb	PDO-10526							16981364	11535025	5404433	41906				Stool Collection #6	9	3009	Cedars-Sinai	44						High school graduate or GED	Paid							No	No	No
G110124	CSM67UAA	C3009	C3009C9	metagenomics	16	2014-10-28	14	13	ibdmdb	PDO-10517							11061070	7701940	2864818	494312				Stool Collection #9	13	3009	Cedars-Sinai	44						High school graduate or GED	Paid							No	No	No
G110039	CSM67UAG	C3009	C3009C12	metagenomics	22	2014-12-09	14	16	ibdmdb	PDO-10526							11900734	7190717	3738464	971553				Stool Collection #12	16	3009	Cedars-Sinai	44						High school graduate or GED	Paid							No	No	No
G110175	CSM79HI3	C3009	C3009C13	metagenomics	26	2015-01-06	28	18	ibdmdb	PDO-10517							20252363	15910606	4292962	48795				Stool Collection #13	18	3009	Cedars-Sinai	44						High school graduate or GED	Paid							No	No	No
G110169	CSM79HI7	C3009	C3009C15	metagenomics	30	2015-02-03	14	20	ibdmdb	PDO-10517							15611976	11814729	3477880	319367				Stool Collection #15	20	3009	Cedars-Sinai	44						High school graduate or GED	Paid							No	No	No
G110098	CSM79HIB	C3009	C3009C18	metagenomics	34	2015-03-04	15	23	ibdmdb	PDO-10517							16730409	13404095	3178721	147593				Stool Collection #18	23	3009	Cedars-Sinai	44						High school graduate or GED	Paid							No	No	No
G110008	CSM7KOJE	C3009	C3009C19	metagenomics	36	2015-03-17	13	25	ibdmdb	PDO-10526							16103300	9704069	6269956	129275				Stool Collection #19	25	3009	Cedars-Sinai	44						High school graduate or GED	Paid							No	No	No
G110109	CSM7KOJG	C3009	C3009C20	metagenomics	38	2015-03-31	14	26	ibdmdb	PDO-10517							19713791	15409373	4161573	142845				Stool Collection #20	26	3009	Cedars-Sinai	44						High school graduate or GED	Paid							No	No	No
G110116	CSM7KOJO	C3009	C3009C24	metagenomics	46	2015-05-27	15	30	ibdmdb	PDO-10517							15333472	11840412	3293658	199402				Stool Collection #24	30	3009	Cedars-Sinai	44						High school graduate or GED	Paid							No	No	No
G80037	CSM5MCWK_P	C3010	C3010C1	metagenomics	0	2014-07-30	0	4	ibdmdb	PDO-5458	688740	HiSeq 2x101 Paired Lane	LCSET-6802	C65YPACXX/6,C65YPACXX/7,C65YPACXX/8	42561	3	17501049	16864331	1383	635335				Stool Collection #1	4	3010	Cedars-Sinai	30						Master's degree	Paid							No	No	No
G110160	CSM5MCXT	C3010	C3010C2	metagenomics	2	2014-08-14	15	5	ibdmdb	PDO-10517							5515703	4338542	1158863	18298				Stool Collection #2	5	3010	Cedars-Sinai	30						Master's degree	Paid							No	No	No
G110045	CSM5MCXV	C3010	C3010C3	metagenomics	4	2014-08-27	13	6	ibdmdb	PDO-10526							15963867	10671042	5268088	24737				Stool Collection #3	6	3010	Cedars-Sinai	30						Master's degree	Paid							No	No	No
G95743	CSM5MCXX_P	C3010	C3010C4	metagenomics	5	2014-09-09	13	7	ibdmdb	PDO-8184		HiSeq 2x101 Paired Lane	LCSET-8734	C8G6HANXX/3,C8G6HANXX/4,C8G6HANXX/5,C8G6HANXX/6,C8G6HANXX/7,C8G6HANXX/8		6	13779546	13722624	34	56888				Stool Collection #4	7	3010	Cedars-Sinai	30						Master's degree	Paid							No	No	No
G95645	CSM5MCXZ_P	C3010	C3010C5	metagenomics	7	2014-09-23	14	8	ibdmdb	PDO-8182		HiSeq 2x101 Paired Lane	LCSET-8733	C90P4ANXX/1,C90P4ANXX/2,C90P4ANXX/3,C90P4ANXX/4,C90P4ANXX/5,C90P4ANXX/6		6	11145724	11137854	6334	1536				Stool Collection #5	8	3010	Cedars-Sinai	30						Master's degree	Paid							No	No	No
G110132	CSM5MCY2	C3010	C3010C6	metagenomics	9	2014-10-07	14	9	ibdmdb	PDO-10517							10039709	7874726	2081188	83795				Stool Collection #6	9	3010	Cedars-Sinai	30						Master's degree	Paid							No	No	No
G110143	CSM67UCK	C3010	C3010C9	metagenomics	16	2014-11-20	15	13	ibdmdb	PDO-10517							10940247	7909374	3023142	7731				Stool Collection #9	13	3010	Cedars-Sinai	30						Master's degree	Paid							No	No	No
G110053	CSM79HK9	C3010	C3010C12	metagenomics	23	2015-01-13	28	16	ibdmdb	PDO-10526							18270137	10927337	7336490	6310				Stool Collection #12	16	3010	Cedars-Sinai	30						Master's degree	Paid							No	No	No
G110104	CSM79HKB	C3010	C3010C13	metagenomics	26	2015-02-03	21	18	ibdmdb	PDO-10517							10773663	8504058	1996665	272940				Stool Collection #13	18	3010	Cedars-Sinai	30						Master's degree	Paid							No	No	No
G110082	CSM79HOF	C3010	C3010C17	metagenomics	31	2015-03-10	6	22	ibdmdb	PDO-10526							11903578	7920311	3977229	6038				Stool Collection #17	22	3010	Cedars-Sinai	30						Master's degree	Paid							No	No	No
G110013	CSM79HOH	C3010	C3010C18	metagenomics	33	2015-03-24	14	23	ibdmdb	PDO-10526							25764865	17133651	8590390	40824				Stool Collection #18	23	3010	Cedars-Sinai	30						Master's degree	Paid							No	No	No
G110110	CSM7KOL4	C3010	C3010C19	metagenomics	35	2015-04-07	14	25	ibdmdb	PDO-10517							19216427	14642952	4543937	29538				Stool Collection #19	25	3010	Cedars-Sinai	30						Master's degree	Paid							No	No	No
G110115	CSM7KOLA	C3010	C3010C22	metagenomics	41	2015-05-19	14	28	ibdmdb	PDO-10517							17163931	13253407	3731010	179514				Stool Collection #22	28	3010	Cedars-Sinai	30						Master's degree	Paid							No	No	No
G110112	CSM7KOLE	C3010	C3010C24	metagenomics	45	2015-06-16	14	30	ibdmdb	PDO-10517							13850293	6429845	3179370	4241078				Stool Collection #24	30	3010	Cedars-Sinai	30						Master's degree	Paid							No	No	No
G95739	CSM5MCXB_P	C3011	C3011C1	metagenomics	0	2014-08-27	0	4	ibdmdb	PDO-8184		HiSeq 2x101 Paired Lane	LCSET-8734	C8G6HANXX/3,C8G6HANXX/4,C8G6HANXX/5,C8G6HANXX/6,C8G6HANXX/7,C8G6HANXX/8		6	13722946	13625956	80	96910				Stool Collection #1	4	3011	Cedars-Sinai	25						Professional/Doctoral degree	Paid							No	No	No
G95742	CSM5MCYI_P	C3011	C3011C2	metagenomics	1	2014-09-05	9	5	ibdmdb	PDO-8184		HiSeq 2x101 Paired Lane	LCSET-8734	C8G6HANXX/3,C8G6HANXX/4,C8G6HANXX/5,C8G6HANXX/6,C8G6HANXX/7,C8G6HANXX/8		6	11695590	10371081	75	1324434				Stool Collection #2	5	3011	Cedars-Sinai	25						Professional/Doctoral degree	Paid							No	No	No
G95745	CSM5MCYM_P	C3011	C3011C4	metagenomics	3	2014-09-22	10	7	ibdmdb	PDO-8184		HiSeq 2x101 Paired Lane	LCSET-8734	C8G6HANXX/3,C8G6HANXX/4,C8G6HANXX/5,C8G6HANXX/6,C8G6HANXX/7,C8G6HANXX/8		6	15695941	15210003	33	485905				Stool Collection #4	7	3011	Cedars-Sinai	25						Professional/Doctoral degree	Paid							No	No	No
G95748	CSM5MCYO_P	C3011	C3011C5	metagenomics	6	2014-10-09	17	8	ibdmdb	PDO-8184		HiSeq 2x101 Paired Lane	LCSET-8734	C8G6HANXX/3,C8G6HANXX/4,C8G6HANXX/5,C8G6HANXX/6,C8G6HANXX/7,C8G6HANXX/8		6	12689814	11389984	92	1299738				Stool Collection #5	8	3011	Cedars-Sinai	25						Professional/Doctoral degree	Paid							No	No	No
G95655	CSM5MCYQ_P	C3011	C3011C6	metagenomics	8	2014-10-24	15	9	ibdmdb	PDO-8182		HiSeq 2x101 Paired Lane	LCSET-8733	C90P4ANXX/1,C90P4ANXX/2,C90P4ANXX/3,C90P4ANXX/4,C90P4ANXX/5,C90P4ANXX/6		6	16872784	16612978	8183	251623				Stool Collection #6	9	3011	Cedars-Sinai	25						Professional/Doctoral degree	Paid							No	No	No
G95661	CSM67UEP_P	C3011	C3011C7	metagenomics	10	2014-11-07	14	11	ibdmdb	PDO-8182		HiSeq 2x101 Paired Lane	LCSET-8733	C90P4ANXX/1,C90P4ANXX/2,C90P4ANXX/3,C90P4ANXX/4,C90P4ANXX/5,C90P4ANXX/6		6	8133939	6450555	4112	1679272				Stool Collection #7	11	3011	Cedars-Sinai	25						Professional/Doctoral degree	Paid							No	No	No
G95673	CSM67UET_P	C3011	C3011C8	metagenomics	12	2014-11-25	18	12	ibdmdb	PDO-8182		HiSeq 2x101 Paired Lane	LCSET-8733	C90P4ANXX/1,C90P4ANXX/2,C90P4ANXX/3,C90P4ANXX/4,C90P4ANXX/5,C90P4ANXX/6		6	3109884	2546989	1632	561263				Stool Collection #8	12	3011	Cedars-Sinai	25						Professional/Doctoral degree	Paid							No	No	No
C3011C9_MGX	CSM67UEW_TR	C3011	C3011C9	metagenomics	14	2014-12-08	13	13	ibdmdb								8463135	4264790	1274691	2923654				Stool Collection #9	13	3011	Cedars-Sinai	25						Professional/Doctoral degree	Paid							No	No	No
G110155	CSM67UEW_P	C3011	C3011C9	metagenomics	14	2014-12-08	13	13	ibdmdb	PDO-10517		HiSeq 2x101 Paired Lane	LCSET-8734	C8G6HANXX/3,C8G6HANXX/4,C8G6HANXX/5,C8G6HANXX/6,C8G6HANXX/7,C8G6HANXX/8		6	14746577	11161337	115	3585125				Stool Collection #9	13	3011	Cedars-Sinai	25						Professional/Doctoral degree	Paid							No	No	No
G110155	CSM67UEW	C3011	C3011C9	metagenomics	14	2014-12-08	13	13	ibdmdb	PDO-10517		HiSeq 2x101 Paired Lane	LCSET-8734	C8G6HANXX/3,C8G6HANXX/4,C8G6HANXX/5,C8G6HANXX/6,C8G6HANXX/7,C8G6HANXX/8		6	10795936	4406241	3090691	3299004				Stool Collection #9	13	3011	Cedars-Sinai	25						Professional/Doctoral degree	Paid							No	No	No
G110035	CSM67UF1_P	C3011	C3011C10	metagenomics	16	2014-12-20	12	14	ibdmdb	PDO-10526		HiSeq 2x101 Paired Lane	LCSET-8734	C8G6HANXX/3,C8G6HANXX/4,C8G6HANXX/5,C8G6HANXX/6,C8G6HANXX/7,C8G6HANXX/8		6	15923629	15849190	132	74307				Stool Collection #10	14	3011	Cedars-Sinai	25						Professional/Doctoral degree	Paid							No	No	No
G110035	CSM67UF1	C3011	C3011C10	metagenomics	16	2014-12-20	12	14	ibdmdb	PDO-10526		HiSeq 2x101 Paired Lane	LCSET-8734	C8G6HANXX/3,C8G6HANXX/4,C8G6HANXX/5,C8G6HANXX/6,C8G6HANXX/7,C8G6HANXX/8		6	11240936	6891493	3834825	514618				Stool Collection #10	14	3011	Cedars-Sinai	25						Professional/Doctoral degree	Paid							No	No	No
G110102	CSM67UF5	C3011	C3011C11	metagenomics	19	2015-01-12	23	15	ibdmdb	PDO-10517							10842614	5286043	3199642	2356929				Stool Collection #11	15	3011	Cedars-Sinai	25						Professional/Doctoral degree	Paid							No	No	No
G110023	CSM79HM1	C3011	C3011C14	metagenomics	24	2015-02-17	19	19	ibdmdb	PDO-10526							18942943	11984253	6809262	149428				Stool Collection #14	19	3011	Cedars-Sinai	25						Professional/Doctoral degree	Paid							No	No	No
G95686	CSM79HQT_P	C3011	C3011C16	metagenomics	27	2015-03-09	20	21	ibdmdb	PDO-8182		HiSeq 2x101 Paired Lane	LCSET-8733	C90P4ANXX/1,C90P4ANXX/2,C90P4ANXX/3,C90P4ANXX/4,C90P4ANXX/5,C90P4ANXX/6		6	11541446	10202580	6143	1332723				Stool Collection #16	21	3011	Cedars-Sinai	25						Professional/Doctoral degree	Paid							No	No	No
G95699	CSM79HM5_P	C3011	C3011C18	metagenomics	31	2015-04-02	24	23	ibdmdb	PDO-8182		HiSeq 2x101 Paired Lane	LCSET-8733	C90P4ANXX/1,C90P4ANXX/2,C90P4ANXX/3,C90P4ANXX/4,C90P4ANXX/5,C90P4ANXX/6		6	3298248	3295369	1597	1282				Stool Collection #18	23	3011	Cedars-Sinai	25						Professional/Doctoral degree	Paid							No	No	No
G110027	CSM79HM7	C3011	C3011C19	metagenomics	32	2015-04-10	8	25	ibdmdb	PDO-10526							22436655	15280644	7139186	16825				Stool Collection #19	25	3011	Cedars-Sinai	25						Professional/Doctoral degree	Paid							No	No	No
G95781	CSM79HM9_P	C3011	C3011C20	metagenomics	34	2015-04-27	17	26	ibdmdb	PDO-8184		HiSeq 2x101 Paired Lane	LCSET-8734	C8G6HANXX/3,C8G6HANXX/4,C8G6HANXX/5,C8G6HANXX/6,C8G6HANXX/7,C8G6HANXX/8		6	21046273	18138504	187	2907582				Stool Collection #20	26	3011	Cedars-Sinai	25						Professional/Doctoral degree	Paid							No	No	No
G110117	CSM7KOMP	C3011	C3011C21	metagenomics	37	2015-05-15	18	27	ibdmdb	PDO-10517							19345575	14959288	3894184	492103				Stool Collection #21	27	3011	Cedars-Sinai	25						Professional/Doctoral degree	Paid							No	No	No
G95708	CSM7KOMR_P	C3011	C3011C22	metagenomics	39	2015-06-02	18	28	ibdmdb	PDO-8182		HiSeq 2x101 Paired Lane	LCSET-8733	C90P4ANXX/1,C90P4ANXX/2,C90P4ANXX/3,C90P4ANXX/4,C90P4ANXX/5,C90P4ANXX/6		6	10940222	10574524	6045	359653				Stool Collection #22	28	3011	Cedars-Sinai	25						Professional/Doctoral degree	Paid							No	No	No
G110111	CSM7KOMT	C3011	C3011C23	metagenomics	41	2015-06-12	10	29	ibdmdb	PDO-10517							15621066	11859630	3580015	181421				Stool Collection #23	29	3011	Cedars-Sinai	25						Professional/Doctoral degree	Paid							No	No	No
G95717	CSM7KOMV_P	C3011	C3011C24	metagenomics	44	2015-07-07	25	30	ibdmdb	PDO-8182		HiSeq 2x101 Paired Lane	LCSET-8733	C90P4ANXX/1,C90P4ANXX/2,C90P4ANXX/3,C90P4ANXX/4,C90P4ANXX/5,C90P4ANXX/6		6	11605980	11578062	6834	21084				Stool Collection #24	30	3011	Cedars-Sinai	25						Professional/Doctoral degree	Paid							No	No	No
G95637	CSM5MCXF_P	C3012	C3012C1	metagenomics	0	2014-08-25	0	4	ibdmdb	PDO-8182		HiSeq 2x101 Paired Lane	LCSET-8733	C90P4ANXX/1,C90P4ANXX/2,C90P4ANXX/3,C90P4ANXX/4,C90P4ANXX/5,C90P4ANXX/6		6	6024437	5965201	3269	55967				Stool Collection #1	4	3012	Cedars-Sinai	30						Master's degree	Paid							No	No	No
G110128	CSM5MCZB	C3012	C3012C2	metagenomics	3	2014-09-16	22	5	ibdmdb	PDO-10517							17749042	13903402	3824477	21163				Stool Collection #2	5	3012	Cedars-Sinai	30						Master's degree	Paid							No	No	No
G110138	CSM5MCZD	C3012	C3012C3	metagenomics	4	2014-09-23	7	6	ibdmdb	PDO-10517							17705578	13361397	4332897	11284				Stool Collection #3	6	3012	Cedars-Sinai	30						Master's degree	Paid							No	No	No
G110133	CSM5MCZF	C3012	C3012C4	metagenomics	6	2014-10-07	14	7	ibdmdb	PDO-10517							11733471	9159219	2562926	11326				Stool Collection #4	7	3012	Cedars-Sinai	30						Master's degree	Paid							No	No	No
G110060	CSM67U9B	C3012	C3012C5	metagenomics	8	2014-10-21	14	8	ibdmdb	PDO-10526							14074787	9352410	4719589	2788				Stool Collection #5	8	3012	Cedars-Sinai	30						Master's degree	Paid							No	No	No
G110136	CSM67U9D	C3012	C3012C6	metagenomics	10	2014-11-04	14	9	ibdmdb	PDO-10517							13640646	10479849	3144375	16422				Stool Collection #6	9	3012	Cedars-Sinai	30						Master's degree	Paid							No	No	No
G110164	CSM67UGO	C3012	C3012C9	metagenomics	16	2014-12-17	15	13	ibdmdb	PDO-10517							6699891	5035192	1647922	16777				Stool Collection #9	13	3012	Cedars-Sinai	30						Master's degree	Paid							No	No	No
G110021	CSM79HOJ	C3012	C3012C13	metagenomics	24	2015-02-11	14	18	ibdmdb	PDO-10526							25383648	16684852	8653145	45651				Stool Collection #13	18	3012	Cedars-Sinai	30						Master's degree	Paid							No	No	No
G110096	CSM79HOL	C3012	C3012C14	metagenomics	26	2015-02-24	13	19	ibdmdb	PDO-10517							19955408	15402050	4541893	11465				Stool Collection #14	19	3012	Cedars-Sinai	30						Master's degree	Paid							No	No	No
G110026	CSM79HOT	C3012	C3012C18	metagenomics	34	2015-04-21	14	23	ibdmdb	PDO-10526							15280575	10696343	4559996	24236				Stool Collection #18	23	3012	Cedars-Sinai	30						Master's degree	Paid							No	No	No
G110605	CSM7KOMX	C3012	C3012C19	metagenomics	36	2015-05-07	16	25	ibdmdb	PDO-10527							14115938	10985915	3118211	11812				Stool Collection #19	25	3012	Cedars-Sinai	30						Master's degree	Paid							No	No	No
G110614	CSM7KOMZ	C3012	C3012C20	metagenomics	38	2015-05-19	12	26	ibdmdb	PDO-10527							9189987	6813418	2371390	5179				Stool Collection #20	26	3012	Cedars-Sinai	30						Master's degree	Paid							No	No	No
G110118	CSM7KON2	C3012	C3012C21	metagenomics	40	2015-06-02	14	27	ibdmdb	PDO-10517							10012451	7495754	2502805	13892				Stool Collection #21	27	3012	Cedars-Sinai	30						Master's degree	Paid							No	No	No
G110114	CSM7KON8	C3012	C3012C24	metagenomics	46	2015-07-14	14	30	ibdmdb	PDO-10517							12270053	9337938	2916697	15418				Stool Collection #24	30	3012	Cedars-Sinai	30						Master's degree	Paid							No	No	No
G95641	CSM5MCYU_P	C3013	C3013C1	metagenomics	0	2014-09-09	0	4	ibdmdb	PDO-8182		HiSeq 2x101 Paired Lane	LCSET-8733	C90P4ANXX/1,C90P4ANXX/2,C90P4ANXX/3,C90P4ANXX/4,C90P4ANXX/5,C90P4ANXX/6		6	5059314	4788502	2233	268579				Stool Collection #1	4	3013	Cedars-Sinai	13						Some college, no degree	Student							No	No	No
G110152	CSM67U9H_P	C3013	C3013C2	metagenomics	2	2014-09-24	15	5	ibdmdb	PDO-10517		HiSeq 2x101 Paired Lane	LCSET-8734	C8G6HANXX/3,C8G6HANXX/4,C8G6HANXX/5,C8G6HANXX/6,C8G6HANXX/7,C8G6HANXX/8		6	42484792	36419733	216	6064843				Stool Collection #2	5	3013	Cedars-Sinai	13						Some college, no degree	Student							No	No	No
G110152	CSM67U9H	C3013	C3013C2	metagenomics	2	2014-09-24	15	5	ibdmdb	PDO-10517		HiSeq 2x101 Paired Lane	LCSET-8734	C8G6HANXX/3,C8G6HANXX/4,C8G6HANXX/5,C8G6HANXX/6,C8G6HANXX/7,C8G6HANXX/8		6	11309446	5166426	2640526	3502494				Stool Collection #2	5	3013	Cedars-Sinai	13						Some college, no degree	Student							No	No	No
G110638	CSM67U9N	C3013	C3013C4	metagenomics	6	2014-10-21	14	7	ibdmdb	PDO-10527							16820204	1210255	4270966	11338983				Stool Collection #4	7	3013	Cedars-Sinai	13						Some college, no degree	Student							No	No	No
G95660	CSM67U9P_P	C3013	C3013C5	metagenomics	8	2014-11-04	14	8	ibdmdb	PDO-8182		HiSeq 2x101 Paired Lane	LCSET-8733	C90P4ANXX/1,C90P4ANXX/2,C90P4ANXX/3,C90P4ANXX/4,C90P4ANXX/5,C90P4ANXX/6		6	10245416	5527621	4516	4713279				Stool Collection #5	8	3013	Cedars-Sinai	13						Some college, no degree	Student							No	No	No
G95663	CSM67U9R_P	C3013	C3013C6	metagenomics	10	2014-11-20	16	9	ibdmdb	PDO-8182		HiSeq 2x101 Paired Lane	LCSET-8733	C90P4ANXX/1,C90P4ANXX/2,C90P4ANXX/3,C90P4ANXX/4,C90P4ANXX/5,C90P4ANXX/6		6	7836987	6839376	3969	993642				Stool Collection #6	9	3013	Cedars-Sinai	13						Some college, no degree	Student							No	No	No
G95761	CSM79HGD_P	C3013	C3013C7	metagenomics	12	2014-12-03	13	11	ibdmdb	PDO-8184		HiSeq 2x101 Paired Lane	LCSET-8734	C8G6HANXX/3,C8G6HANXX/4,C8G6HANXX/5,C8G6HANXX/6,C8G6HANXX/7,C8G6HANXX/8		6	16328561	9171036	136	7157389				Stool Collection #7	11	3013	Cedars-Sinai	13						Some college, no degree	Student							No	No	No
G110154	CSM79HGF_P	C3013	C3013C8	metagenomics	14	2014-12-17	14	12	ibdmdb	PDO-10517		HiSeq 2x101 Paired Lane	LCSET-8734	C8G6HANXX/3,C8G6HANXX/4,C8G6HANXX/5,C8G6HANXX/6,C8G6HANXX/7,C8G6HANXX/8		6	16885897	10417685	122	6468090				Stool Collection #8	12	3013	Cedars-Sinai	13						Some college, no degree	Student							No	No	No
G110154	CSM79HGF	C3013	C3013C8	metagenomics	14	2014-12-17	14	12	ibdmdb	PDO-10517		HiSeq 2x101 Paired Lane	LCSET-8734	C8G6HANXX/3,C8G6HANXX/4,C8G6HANXX/5,C8G6HANXX/6,C8G6HANXX/7,C8G6HANXX/8		6	13403694	3266358	2998535	7138801				Stool Collection #8	12	3013	Cedars-Sinai	13						Some college, no degree	Student							No	No	No
G95669	CSM79HGH_P	C3013	C3013C9	metagenomics	17	2015-01-07	21	13	ibdmdb	PDO-8182		HiSeq 2x101 Paired Lane	LCSET-8733	C90P4ANXX/1,C90P4ANXX/2,C90P4ANXX/3,C90P4ANXX/4,C90P4ANXX/5,C90P4ANXX/6		6	11112682	7042287	5710	4064685				Stool Collection #9	13	3013	Cedars-Sinai	13						Some college, no degree	Student							No	No	No
G95757	CSM79HGJ_P	C3013	C3013C10	metagenomics	18	2015-01-13	6	14	ibdmdb	PDO-8184		HiSeq 2x101 Paired Lane	LCSET-8734	C8G6HANXX/3,C8G6HANXX/4,C8G6HANXX/5,C8G6HANXX/6,C8G6HANXX/7,C8G6HANXX/8		6	1302426	1058160	5	244261				Stool Collection #10	14	3013	Cedars-Sinai	13						Some college, no degree	Student							No	No	No
G95766	CSM79HGL_P	C3013	C3013C11	metagenomics	20	2015-01-29	16	15	ibdmdb	PDO-8184		HiSeq 2x101 Paired Lane	LCSET-8734	C8G6HANXX/3,C8G6HANXX/4,C8G6HANXX/5,C8G6HANXX/6,C8G6HANXX/7,C8G6HANXX/8		6	12162594	7167986	82	4994526				Stool Collection #11	15	3013	Cedars-Sinai	13						Some college, no degree	Student							No	No	No
G95769	CSM79HGN_P	C3013	C3013C12	metagenomics	22	2015-02-11	13	16	ibdmdb	PDO-8184		HiSeq 2x101 Paired Lane	LCSET-8734	C8G6HANXX/3,C8G6HANXX/4,C8G6HANXX/5,C8G6HANXX/6,C8G6HANXX/7,C8G6HANXX/8		6	24559033	16565115	202	7993716				Stool Collection #12	16	3013	Cedars-Sinai	13						Some college, no degree	Student							No	No	No
G110097	CSM79HPK	C3013	C3013C13	metagenomics	24	2015-02-24	13	18	ibdmdb	PDO-10517							15817207	8053482	3342905	4420820				Stool Collection #13	18	3013	Cedars-Sinai	13						Some college, no degree	Student							No	No	No
G95692	CSM79HPM_P	C3013	C3013C14	metagenomics	26	2015-03-12	16	19	ibdmdb	PDO-8182		HiSeq 2x101 Paired Lane	LCSET-8733	C90P4ANXX/1,C90P4ANXX/2,C90P4ANXX/3,C90P4ANXX/4,C90P4ANXX/5,C90P4ANXX/6		6	9828719	5896235	4659	3927825				Stool Collection #14	19	3013	Cedars-Sinai	13						Some college, no degree	Student							No	No	No
G110106	CSM79HPS	C3013	C3013C16	metagenomics	31	2015-04-14	33	21	ibdmdb	PDO-10517							14350269	8045078	3049587	3255604				Stool Collection #16	21	3013	Cedars-Sinai	13						Some college, no degree	Student							No	No	No
G95690	CSM79HPQ_P	C3013	C3013C17	metagenomics	32	2015-04-21	7	22	ibdmdb	PDO-8182		HiSeq 2x101 Paired Lane	LCSET-8733	C90P4ANXX/1,C90P4ANXX/2,C90P4ANXX/3,C90P4ANXX/4,C90P4ANXX/5,C90P4ANXX/6		6	11369984	10380748	6481	982755				Stool Collection #17	22	3013	Cedars-Sinai	13						Some college, no degree	Student							No	No	No
G110609	CSM79HPO	C3013	C3013C18	metagenomics	33	2015-04-28	7	23	ibdmdb	PDO-10527							16793553	446490	4421958	11925105				Stool Collection #18	23	3013	Cedars-Sinai	13						Some college, no degree	Student							No	No	No
G110572	CSM79HPU	C3013	C3013C19	metagenomics	34	2015-05-05	7	25	ibdmdb	PDO-10527							2312815	44454	616304	1652057				Stool Collection #19	25	3013	Cedars-Sinai	13						Some college, no degree	Student							No	No	No
G95704	CSM7KONS_P	C3013	C3013C20	metagenomics	36	2015-05-20	15	26	ibdmdb	PDO-8182		HiSeq 2x101 Paired Lane	LCSET-8733	C90P4ANXX/1,C90P4ANXX/2,C90P4ANXX/3,C90P4ANXX/4,C90P4ANXX/5,C90P4ANXX/6		6	9532312	9502475	4765	25072				Stool Collection #20	26	3013	Cedars-Sinai	13						Some college, no degree	Student							No	No	No
G110119	CSM7KONU	C3013	C3013C21	metagenomics	38	2015-06-03	14	27	ibdmdb	PDO-10517							21981855	915711	4759694	16306450				Stool Collection #21	27	3013	Cedars-Sinai	13						Some college, no degree	Student							No	No	No
G95787	CSM7KONW_P	C3013	C3013C22	metagenomics	41	2015-06-23	20	28	ibdmdb	PDO-8184		HiSeq 2x101 Paired Lane	LCSET-8734	C8G6HANXX/3,C8G6HANXX/4,C8G6HANXX/5,C8G6HANXX/6,C8G6HANXX/7,C8G6HANXX/8		6	18942588	14695335	120	4247133				Stool Collection #22	28	3013	Cedars-Sinai	13						Some college, no degree	Student							No	No	No
G95746	CSM67U9T_P	C3015	C3015C1	metagenomics	0	2014-09-30	0	4	ibdmdb	PDO-8184		HiSeq 2x101 Paired Lane	LCSET-8734	C8G6HANXX/3,C8G6HANXX/4,C8G6HANXX/5,C8G6HANXX/6,C8G6HANXX/7,C8G6HANXX/8		6	18849955	18128025	115	721815				Stool Collection #1	4	3015	Cedars-Sinai	37						Unknown/Not Reported	Unknown/Not Reported							No	No	No
G110122	CSM67UAK	C3015	C3015C2	metagenomics	3	2014-10-21	21	5	ibdmdb	PDO-10517							15847082	8942148	3473224	3431710				Stool Collection #2	5	3015	Cedars-Sinai	37						Unknown/Not Reported	Unknown/Not Reported							No	No	No
G110125	CSM67UAM	C3015	C3015C3	metagenomics	4	2014-10-28	7	6	ibdmdb	PDO-10517							20249725	15549404	4165715	534606				Stool Collection #3	6	3015	Cedars-Sinai	37						Unknown/Not Reported	Unknown/Not Reported							No	No	No
G116698	CSM67UAO	C3015	C3015C4	metagenomics	6	2014-11-12	15	7	ibdmdb	PDO-11163							8906743	7983916	895627	27200				Stool Collection #4	7	3015	Cedars-Sinai	37						Unknown/Not Reported	Unknown/Not Reported							No	No	No
G110652	CSM67UAQ	C3015	C3015C5	metagenomics	8	2014-11-25	13	8	ibdmdb	PDO-10527							16015505	11999895	3702511	313099				Stool Collection #5	8	3015	Cedars-Sinai	37						Unknown/Not Reported	Unknown/Not Reported							No	No	No
G110656	CSM67UAS	C3015	C3015C6	metagenomics	10	2014-12-09	14	9	ibdmdb	PDO-10527							19193491	14279735	4877050	36706				Stool Collection #6	9	3015	Cedars-Sinai	37						Unknown/Not Reported	Unknown/Not Reported							No	No	No
G110165	CSM79HID	C3015	C3015C7	metagenomics	12	2014-12-23	14	11	ibdmdb	PDO-10517							18580047	14845802	3614769	119476				Stool Collection #7	11	3015	Cedars-Sinai	37						Unknown/Not Reported	Unknown/Not Reported							No	No	No
G116703	CSM79HIF	C3015	C3015C8	metagenomics	14	2015-01-06	14	12	ibdmdb	PDO-11163							14983202	13447892	1527519	7791				Stool Collection #8	12	3015	Cedars-Sinai	37						Unknown/Not Reported	Unknown/Not Reported							No	No	No
G110649	CSM79HIH	C3015	C3015C9	metagenomics	16	2015-01-20	14	13	ibdmdb	PDO-10527							16133816	12527928	3597637	8251				Stool Collection #9	13	3015	Cedars-Sinai	37						Unknown/Not Reported	Unknown/Not Reported							No	No	No
G116707	CSM79HIJ	C3015	C3015C10	metagenomics	18	2015-02-03	14	14	ibdmdb	PDO-11163							12709713	11284595	1375471	49647				Stool Collection #10	14	3015	Cedars-Sinai	37						Unknown/Not Reported	Unknown/Not Reported							No	No	No
G116734	CSM79HIL	C3015	C3015C11	metagenomics	20	2015-02-17	14	15	ibdmdb	PDO-11163							10209111	9058969	1137606	12536				Stool Collection #11	15	3015	Cedars-Sinai	37						Unknown/Not Reported	Unknown/Not Reported							No	No	No
G110101	CSM79HIN	C3015	C3015C12	metagenomics	22	2015-03-03	14	16	ibdmdb	PDO-10517							14392871	11437860	2908744	46267				Stool Collection #12	16	3015	Cedars-Sinai	37						Unknown/Not Reported	Unknown/Not Reported							No	No	No
G110589	CSM7KOJQ	C3015	C3015C13	metagenomics	24	2015-03-17	14	18	ibdmdb	PDO-10527							19112769	13927144	5149981	35644				Stool Collection #13	18	3015	Cedars-Sinai	37						Unknown/Not Reported	Unknown/Not Reported							No	No	No
G110575	CSM7KOJS	C3015	C3015C14	metagenomics	26	2015-03-31	14	19	ibdmdb	PDO-10527							19828410	15236515	4567587	24308				Stool Collection #14	19	3015	Cedars-Sinai	37						Unknown/Not Reported	Unknown/Not Reported							No	No	No
G116740	CSM7KOJU	C3015	C3015C15	metagenomics	28	2015-04-14	14	20	ibdmdb	PDO-11163							10022655	8935057	1082694	4904				Stool Collection #15	20	3015	Cedars-Sinai	37						Unknown/Not Reported	Unknown/Not Reported							No	No	No
G116745	CSM7KOJW	C3015	C3015C16	metagenomics	30	2015-04-28	14	21	ibdmdb	PDO-11163							7920805	7123525	793444	3836				Stool Collection #16	21	3015	Cedars-Sinai	37						Unknown/Not Reported	Unknown/Not Reported							No	No	No
G116752	CSM7KOJY	C3015	C3015C17	metagenomics	32	2015-05-12	14	22	ibdmdb	PDO-11163							12348561	10938488	1319524	90549				Stool Collection #17	22	3015	Cedars-Sinai	37						Unknown/Not Reported	Unknown/Not Reported							No	No	No
G110613	CSM7KOK1	C3015	C3015C18	metagenomics	34	2015-05-27	15	23	ibdmdb	PDO-10527							21538897	16651840	4880379	6678				Stool Collection #18	23	3015	Cedars-Sinai	37						Unknown/Not Reported	Unknown/Not Reported							No	No	No
G110617	CSM7KOPG	C3015	C3015C19	metagenomics	36	2015-06-09	13	25	ibdmdb	PDO-10527							16459342	11775517	3690883	992942				Stool Collection #19	25	3015	Cedars-Sinai	37						Unknown/Not Reported	Unknown/Not Reported							No	No	No
G110113	CSM7KOPI	C3015	C3015C20	metagenomics	38	2015-06-23	14	26	ibdmdb	PDO-10517							14681556	11363114	3276203	42239				Stool Collection #20	26	3015	Cedars-Sinai	37						Unknown/Not Reported	Unknown/Not Reported							No	No	No
G116729	CSM7KOPK	C3015	C3015C21	metagenomics	40	2015-07-08	15	27	ibdmdb	PDO-11163							10151389	9085323	1063156	2910				Stool Collection #21	27	3015	Cedars-Sinai	37						Unknown/Not Reported	Unknown/Not Reported							No	No	No
G116709	CSM7KOPM	C3015	C3015C22	metagenomics	42	2015-07-21	13	28	ibdmdb	PDO-11163							12507662	11201610	1279251	26801				Stool Collection #22	28	3015	Cedars-Sinai	37						Unknown/Not Reported	Unknown/Not Reported							No	No	No
G116691	CSM7KOPO	C3015	C3015C23	metagenomics	44	2015-08-04	14	29	ibdmdb	PDO-11163							9942009	8905535	1024969	11505				Stool Collection #23	29	3015	Cedars-Sinai	37						Unknown/Not Reported	Unknown/Not Reported							No	No	No
G95649	CSM67U9V_P	C3016	C3016C1	metagenomics	0	2014-09-30	0	4	ibdmdb	PDO-8182		HiSeq 2x101 Paired Lane	LCSET-8733	C90P4ANXX/1,C90P4ANXX/2,C90P4ANXX/3,C90P4ANXX/4,C90P4ANXX/5,C90P4ANXX/6		6	12896541	12758624	5980	131937				Stool Collection #1	4	3016	Cedars-Sinai	12						Bachelor's degree	Paid							No	No	No
G110120	CSM67UAU	C3016	C3016C2	metagenomics	2	2014-10-15	15	5	ibdmdb	PDO-10517							27862876	16709059	6079405	5074412				Stool Collection #2	5	3016	Cedars-Sinai	12						Bachelor's degree	Paid							No	No	No
G110135	CSM67UAW	C3016	C3016C3	metagenomics	4	2014-10-29	14	6	ibdmdb	PDO-10517							10743089	6071706	2588336	2083047				Stool Collection #3	6	3016	Cedars-Sinai	12						Bachelor's degree	Paid							No	No	No
G110140	CSM67UAY	C3016	C3016C4	metagenomics	6	2014-11-12	14	7	ibdmdb	PDO-10517							14146470	7372555	3737512	3036403				Stool Collection #4	7	3016	Cedars-Sinai	12						Bachelor's degree	Paid							No	No	No
G110653	CSM67UB1	C3016	C3016C5	metagenomics	8	2014-11-25	13	8	ibdmdb	PDO-10527							21289092	11699157	5350997	4238938				Stool Collection #5	8	3016	Cedars-Sinai	12						Bachelor's degree	Paid							No	No	No
G110163	CSM67UB3	C3016	C3016C6	metagenomics	10	2014-12-10	15	9	ibdmdb	PDO-10517							11516880	7544632	2454386	1517862				Stool Collection #6	9	3016	Cedars-Sinai	12						Bachelor's degree	Paid							No	No	No
G110178	CSM79HIR	C3016	C3016C8	metagenomics	14	2015-01-08	29	12	ibdmdb	PDO-10517							16457316	11447688	3011304	1998324				Stool Collection #8	12	3016	Cedars-Sinai	12						Bachelor's degree	Paid							No	No	No
G110103	CSM79HIT	C3016	C3016C9	metagenomics	16	2015-01-22	14	13	ibdmdb	PDO-10517							8227460	5400699	1826051	1000710				Stool Collection #9	13	3016	Cedars-Sinai	12						Bachelor's degree	Paid							No	No	No
G110091	CSM79HIV	C3016	C3016C10	metagenomics	18	2015-02-04	13	14	ibdmdb	PDO-10517							14606116	10579131	2840045	1186940				Stool Collection #10	14	3016	Cedars-Sinai	12						Bachelor's degree	Paid							No	No	No
G110092	CSM79HIX	C3016	C3016C11	metagenomics	20	2015-02-18	14	15	ibdmdb	PDO-10517							20337865	14786205	4275835	1275825				Stool Collection #11	15	3016	Cedars-Sinai	12						Bachelor's degree	Paid							No	No	No
G110099	CSM79HIZ	C3016	C3016C12	metagenomics	22	2015-03-04	14	16	ibdmdb	PDO-10517							17196584	10054318	3638272	3503994				Stool Collection #12	16	3016	Cedars-Sinai	12						Bachelor's degree	Paid							No	No	No
G110590	CSM7KOK3	C3016	C3016C13	metagenomics	24	2015-03-18	14	18	ibdmdb	PDO-10527							17964611	897534	4938353	12128724				Stool Collection #13	18	3016	Cedars-Sinai	12						Bachelor's degree	Paid							No	No	No
G110108	CSM7KOK5	C3016	C3016C14	metagenomics	26	2015-04-01	14	19	ibdmdb	PDO-10517							12460486	2651940	3204823	6603723				Stool Collection #14	19	3016	Cedars-Sinai	12						Bachelor's degree	Paid							No	No	No
G110587	CSM7KOK7	C3016	C3016C15	metagenomics	28	2015-04-14	13	20	ibdmdb	PDO-10527							18475336	4684135	4777277	9013924				Stool Collection #15	20	3016	Cedars-Sinai	12						Bachelor's degree	Paid							No	No	No
G116678	CSM7KOKB	C3016	C3016C17	metagenomics	32	2015-05-14	30	22	ibdmdb	PDO-11163							12908682	4933384	1315455	6659843				Stool Collection #17	22	3016	Cedars-Sinai	12						Bachelor's degree	Paid							No	No	No
G116749	CSM7KOKD	C3016	C3016C18	metagenomics	34	2015-05-28	14	23	ibdmdb	PDO-11163							11763607	9254394	1203835	1305378				Stool Collection #18	23	3016	Cedars-Sinai	12						Bachelor's degree	Paid							No	No	No
G116682	CSM7KOPS	C3016	C3016C19	metagenomics	36	2015-06-11	14	25	ibdmdb	PDO-11163							11744646	10178001	1207827	358818				Stool Collection #19	25	3016	Cedars-Sinai	12						Bachelor's degree	Paid							No	No	No
G116683	CSM7KOPU	C3016	C3016C20	metagenomics	38	2015-06-23	12	26	ibdmdb	PDO-11163							10997731	8955287	1114490	927954				Stool Collection #20	26	3016	Cedars-Sinai	12						Bachelor's degree	Paid							No	No	No
G116753	CSM7KOPW	C3016	C3016C21	metagenomics	40	2015-07-08	15	27	ibdmdb	PDO-11163							11330482	5690075	1269569	4370838				Stool Collection #21	27	3016	Cedars-Sinai	12						Bachelor's degree	Paid							No	No	No
G110631	CSM7KOQ1	C3016	C3016C23	metagenomics	44	2015-08-04	13	29	ibdmdb	PDO-10527							22036744	2256714	6621684	13158346				Stool Collection #23	29	3016	Cedars-Sinai	12						Bachelor's degree	Paid							No	No	No
G95747	CSM67U9X_P	C3017	C3017C1	metagenomics	0	2014-09-30	0	4	ibdmdb	PDO-8184		HiSeq 2x101 Paired Lane	LCSET-8734	C8G6HANXX/3,C8G6HANXX/4,C8G6HANXX/5,C8G6HANXX/6,C8G6HANXX/7,C8G6HANXX/8		6	18212103	18187406	100	24597				Stool Collection #1	4	3017	Cedars-Sinai	8						Unknown/Not Reported	Unknown/Not Reported							No	No	No
G95653	CSM67UB5_P	C3017	C3017C2	metagenomics	2	2014-10-15	15	5	ibdmdb	PDO-8182		HiSeq 2x101 Paired Lane	LCSET-8733	C90P4ANXX/1,C90P4ANXX/2,C90P4ANXX/3,C90P4ANXX/4,C90P4ANXX/5,C90P4ANXX/6		6	10337772	10320421	4851	12500				Stool Collection #2	5	3017	Cedars-Sinai	8						Unknown/Not Reported	Unknown/Not Reported							No	No	No
G95657	CSM67UB7_P	C3017	C3017C3	metagenomics	4	2014-10-28	13	6	ibdmdb	PDO-8182		HiSeq 2x101 Paired Lane	LCSET-8733	C90P4ANXX/1,C90P4ANXX/2,C90P4ANXX/3,C90P4ANXX/4,C90P4ANXX/5,C90P4ANXX/6		6	15640839	15629290	8713	2836				Stool Collection #3	6	3017	Cedars-Sinai	8						Unknown/Not Reported	Unknown/Not Reported							No	No	No
G116699	CSM67UB9_P	C3017	C3017C4	metagenomics	6	2014-11-12	15	7	ibdmdb	PDO-11163		HiSeq 2x101 Paired Lane	LCSET-8734	C8G6HANXX/3,C8G6HANXX/4,C8G6HANXX/5,C8G6HANXX/6,C8G6HANXX/7,C8G6HANXX/8		6	22010264	21984935	184	25145				Stool Collection #4	7	3017	Cedars-Sinai	8						Unknown/Not Reported	Unknown/Not Reported							No	No	No
G116699	CSM67UB9	C3017	C3017C4	metagenomics	6	2014-11-12	15	7	ibdmdb	PDO-11163		HiSeq 2x101 Paired Lane	LCSET-8734	C8G6HANXX/3,C8G6HANXX/4,C8G6HANXX/5,C8G6HANXX/6,C8G6HANXX/7,C8G6HANXX/8		6	14719137	13171571	1527734	19832				Stool Collection #4	7	3017	Cedars-Sinai	8						Unknown/Not Reported	Unknown/Not Reported							No	No	No
G110655	CSM67UBB	C3017	C3017C5	metagenomics	9	2014-12-02	20	8	ibdmdb	PDO-10527							15025662	11672420	3346623	6619				Stool Collection #5	8	3017	Cedars-Sinai	8						Unknown/Not Reported	Unknown/Not Reported							No	No	No
G95666	CSM79HJ2_P	C3017	C3017C7	metagenomics	12	2014-12-23	14	11	ibdmdb	PDO-8182		HiSeq 2x101 Paired Lane	LCSET-8733	C90P4ANXX/1,C90P4ANXX/2,C90P4ANXX/3,C90P4ANXX/4,C90P4ANXX/5,C90P4ANXX/6		6	17709130	17696098	10371	2661				Stool Collection #7	11	3017	Cedars-Sinai	8						Unknown/Not Reported	Unknown/Not Reported							No	No	No
G95667	CSM79HJ4_P	C3017	C3017C8	metagenomics	14	2015-01-06	14	12	ibdmdb	PDO-8182		HiSeq 2x101 Paired Lane	LCSET-8733	C90P4ANXX/1,C90P4ANXX/2,C90P4ANXX/3,C90P4ANXX/4,C90P4ANXX/5,C90P4ANXX/6		6	16463417	16451799	7726	3892				Stool Collection #8	12	3017	Cedars-Sinai	8						Unknown/Not Reported	Unknown/Not Reported							No	No	No
G95680	CSM79HJ6_P	C3017	C3017C9	metagenomics	16	2015-01-21	15	13	ibdmdb	PDO-8182		HiSeq 2x101 Paired Lane	LCSET-8733	C90P4ANXX/1,C90P4ANXX/2,C90P4ANXX/3,C90P4ANXX/4,C90P4ANXX/5,C90P4ANXX/6		6	9262662	9257247	4374	1041				Stool Collection #9	13	3017	Cedars-Sinai	8						Unknown/Not Reported	Unknown/Not Reported							No	No	No
G95768	CSM79HJ8_P	C3017	C3017C10	metagenomics	18	2015-02-03	13	14	ibdmdb	PDO-8184		HiSeq 2x101 Paired Lane	LCSET-8734	C8G6HANXX/3,C8G6HANXX/4,C8G6HANXX/5,C8G6HANXX/6,C8G6HANXX/7,C8G6HANXX/8		6	18384125	18311254	69	72802				Stool Collection #10	14	3017	Cedars-Sinai	8						Unknown/Not Reported	Unknown/Not Reported							No	No	No
G116735	CSM79HJA	C3017	C3017C11	metagenomics	20	2015-02-18	15	15	ibdmdb	PDO-11163							9100206	8099785	986896	13525				Stool Collection #11	15	3017	Cedars-Sinai	8						Unknown/Not Reported	Unknown/Not Reported							No	No	No
G95773	CSM79HJC_P	C3017	C3017C12	metagenomics	22	2015-03-04	14	16	ibdmdb	PDO-8184		HiSeq 2x101 Paired Lane	LCSET-8734	C8G6HANXX/3,C8G6HANXX/4,C8G6HANXX/5,C8G6HANXX/6,C8G6HANXX/7,C8G6HANXX/8		6	14439612	14065034	88	374490				Stool Collection #12	16	3017	Cedars-Sinai	8						Unknown/Not Reported	Unknown/Not Reported							No	No	No
G110591	CSM7KOKF	C3017	C3017C13	metagenomics	24	2015-03-18	14	18	ibdmdb	PDO-10527							24623035	18261309	6354155	7571				Stool Collection #13	18	3017	Cedars-Sinai	8						Unknown/Not Reported	Unknown/Not Reported							No	No	No
G95778	CSM7KOKH_P	C3017	C3017C14	metagenomics	26	2015-03-31	13	19	ibdmdb	PDO-8184		HiSeq 2x101 Paired Lane	LCSET-8734	C8G6HANXX/3,C8G6HANXX/4,C8G6HANXX/5,C8G6HANXX/6,C8G6HANXX/7,C8G6HANXX/8		6	18704208	18384114	116	319978				Stool Collection #14	19	3017	Cedars-Sinai	8						Unknown/Not Reported	Unknown/Not Reported							No	No	No
G116671	CSM7KOKJ	C3017	C3017C15	metagenomics	28	2015-04-14	14	20	ibdmdb	PDO-11163							11394876	10197535	1171883	25458				Stool Collection #15	20	3017	Cedars-Sinai	8						Unknown/Not Reported	Unknown/Not Reported							No	No	No
G95782	CSM7KOKL_P	C3017	C3017C16	metagenomics	30	2015-04-29	15	21	ibdmdb	PDO-8184		HiSeq 2x101 Paired Lane	LCSET-8734	C8G6HANXX/3,C8G6HANXX/4,C8G6HANXX/5,C8G6HANXX/6,C8G6HANXX/7,C8G6HANXX/8		6	14146007	13624565	48	521394				Stool Collection #16	21	3017	Cedars-Sinai	8						Unknown/Not Reported	Unknown/Not Reported							No	No	No
G116727	CSM7KOKN	C3017	C3017C17	metagenomics	32	2015-05-12	13	22	ibdmdb	PDO-11163							11079171	9860307	1200735	18129				Stool Collection #17	22	3017	Cedars-Sinai	8						Unknown/Not Reported	Unknown/Not Reported							No	No	No
G95709	CSM7KOKP_P	C3017	C3017C18	metagenomics	34	2015-05-28	16	23	ibdmdb	PDO-8182		HiSeq 2x101 Paired Lane	LCSET-8733	C90P4ANXX/1,C90P4ANXX/2,C90P4ANXX/3,C90P4ANXX/4,C90P4ANXX/5,C90P4ANXX/6		6	14198348	13267115	8012	923221				Stool Collection #18	23	3017	Cedars-Sinai	8						Unknown/Not Reported	Unknown/Not Reported							No	No	No
G110600	CSM7KOQX	C3017	C3017C19	metagenomics	37	2015-06-17	20	25	ibdmdb	PDO-10527							12902662	9386141	3501766	14755				Stool Collection #19	25	3017	Cedars-Sinai	8						Unknown/Not Reported	Unknown/Not Reported							No	No	No
G95715	CSM7KOQZ_P	C3017	C3017C20	metagenomics	38	2015-06-23	6	26	ibdmdb	PDO-8182		HiSeq 2x101 Paired Lane	LCSET-8733	C90P4ANXX/1,C90P4ANXX/2,C90P4ANXX/3,C90P4ANXX/4,C90P4ANXX/5,C90P4ANXX/6		6	16022440	16010307	8522	3611				Stool Collection #20	26	3017	Cedars-Sinai	8						Unknown/Not Reported	Unknown/Not Reported							No	No	No
G116685	CSM7KOR2	C3017	C3017C21	metagenomics	40	2015-07-08	15	27	ibdmdb	PDO-11163							13188003	11787030	1336726	64247				Stool Collection #21	27	3017	Cedars-Sinai	8						Unknown/Not Reported	Unknown/Not Reported							No	No	No
G95790	CSM7KOR4_P	C3017	C3017C22	metagenomics	42	2015-07-21	13	28	ibdmdb	PDO-8184		HiSeq 2x101 Paired Lane	LCSET-8734	C8G6HANXX/3,C8G6HANXX/4,C8G6HANXX/5,C8G6HANXX/6,C8G6HANXX/7,C8G6HANXX/8		6	11587549	11579288	23	8238				Stool Collection #22	28	3017	Cedars-Sinai	8						Unknown/Not Reported	Unknown/Not Reported							No	No	No
G95791	CSM7KOR8_P	C3017	C3017C24	metagenomics	46	2015-08-19	8	30	ibdmdb	PDO-8184		HiSeq 2x101 Paired Lane	LCSET-8734	C8G6HANXX/3,C8G6HANXX/4,C8G6HANXX/5,C8G6HANXX/6,C8G6HANXX/7,C8G6HANXX/8		6	15874181	15867300	53	6828				Stool Collection #24	30	3017	Cedars-Sinai	8						Unknown/Not Reported	Unknown/Not Reported							No	No	No
G95659	CSM67UCU_P	C3019	C3019C2	metagenomics	2	2014-10-31	15	5	ibdmdb	PDO-8182		HiSeq 2x101 Paired Lane	LCSET-8733	C90P4ANXX/1,C90P4ANXX/2,C90P4ANXX/3,C90P4ANXX/4,C90P4ANXX/5,C90P4ANXX/6		6	10381505	10315486	4615	61404				Stool Collection #2	5	3019	Cedars-Sinai	13						Unknown/Not Reported	Paid							No	No	No
G95811	CSM67UAI_P	C3020	C3020C1	metagenomics	0	2014-10-28	0	4	ibdmdb	PDO-8184		HiSeq 2x101 Paired Lane	LCSET-8734	C8G6HANXX/3,C8G6HANXX/4,C8G6HANXX/5,C8G6HANXX/6,C8G6HANXX/7,C8G6HANXX/8		6	7611263	7608828	17	2418				Stool Collection #1	4	3020	Cedars-Sinai	34						Unknown/Not Reported	Unknown/Not Reported							No	No	No
G116705	CSM79HHO	C3021	C3021C2	metagenomics	1	2014-12-12	7	5	ibdmdb	PDO-11163							11855793	9119182	1231540	1505071				Stool Collection #2	5	3021	Cedars-Sinai	29						Unknown/Not Reported	Unknown/Not Reported							No	No	No
G116700	CSM79HHM	C3021	C3021C3	metagenomics	4	2015-01-08	27	6	ibdmdb	PDO-11163							18172128	15400580	1945877	825671				Stool Collection #3	6	3021	Cedars-Sinai	29						Unknown/Not Reported	Unknown/Not Reported							No	No	No
G116706	CSM79HHU	C3021	C3021C5	metagenomics	7	2015-01-28	13	8	ibdmdb	PDO-11163							12341549	10991339	1276927	73283				Stool Collection #5	8	3021	Cedars-Sinai	29						Unknown/Not Reported	Unknown/Not Reported							No	No	No
G110573	CSM79HN2	C3021	C3021C6	metagenomics	9	2015-02-06	9	9	ibdmdb	PDO-10527							25926953	19350815	6375811	200327				Stool Collection #6	9	3021	Cedars-Sinai	29						Unknown/Not Reported	Unknown/Not Reported							No	No	No
G116741	CSM79HN6	C3021	C3021C9	metagenomics	13	2015-03-12	14	13	ibdmdb	PDO-11163							10474192	9362198	1037117	74877				Stool Collection #9	13	3021	Cedars-Sinai	29						Unknown/Not Reported	Unknown/Not Reported							No	No	No
G110597	CSM7KOLK	C3021	C3021C14	metagenomics	21	2015-05-05	13	19	ibdmdb	PDO-10527							13810898	10021442	3775290	14166				Stool Collection #14	19	3021	Cedars-Sinai	29						Unknown/Not Reported	Unknown/Not Reported							No	No	No
G116747	CSM7KOLM	C3021	C3021C15	metagenomics	24	2015-05-22	17	20	ibdmdb	PDO-11163							21963186	19694142	2260621	8423				Stool Collection #15	20	3021	Cedars-Sinai	29						Unknown/Not Reported	Unknown/Not Reported							No	No	No
G116687	CSM7KOSV	C3021	C3021C19	metagenomics	31	2015-07-15	7	25	ibdmdb	PDO-11163							13206402	11814078	1361650	30674				Stool Collection #19	25	3021	Cedars-Sinai	29						Unknown/Not Reported	Unknown/Not Reported							No	No	No
G116720	CSM7KOSX	C3021	C3021C20	metagenomics	33	2015-07-24	9	26	ibdmdb	PDO-11163							10855117	9675141	1174167	5809				Stool Collection #20	26	3021	Cedars-Sinai	29						Unknown/Not Reported	Unknown/Not Reported							No	No	No
G110651	CSM67UH7	C3022	C3022C1	metagenomics	0	2014-11-24	0	4	ibdmdb	PDO-10527							16156293	12316857	3820025	19411				Stool Collection #1	4	3022	Cedars-Sinai							Unknown/Not Reported	Unknown/Not Reported							No	No	No
G95664	CSM79HGR_P	C3022	C3022C2	metagenomics	2	2014-12-11	17	5	ibdmdb	PDO-8182		HiSeq 2x101 Paired Lane	LCSET-8733	C90P4ANXX/1,C90P4ANXX/2,C90P4ANXX/3,C90P4ANXX/4,C90P4ANXX/5,C90P4ANXX/6		6	15048954	15034661	8514	5779				Stool Collection #2	5	3022	Cedars-Sinai							Unknown/Not Reported	Unknown/Not Reported							No	No	No
G95756	CSM79HGV_P	C3022	C3022C3	metagenomics	6	2015-01-08	28	6	ibdmdb	PDO-8184		HiSeq 2x101 Paired Lane	LCSET-8734	C8G6HANXX/3,C8G6HANXX/4,C8G6HANXX/5,C8G6HANXX/6,C8G6HANXX/7,C8G6HANXX/8		6	22188774	21950843	158	237773				Stool Collection #3	6	3022	Cedars-Sinai							Unknown/Not Reported	Unknown/Not Reported							No	No	No
G116737	CSM79HGX	C3022	C3022C4	metagenomics	8	2015-01-21	13	7	ibdmdb	PDO-11163							7585660	6757311	812923	15426				Stool Collection #4	7	3022	Cedars-Sinai							Unknown/Not Reported	Unknown/Not Reported							No	No	No
G116733	CSM79HGZ	C3022	C3022C5	metagenomics	10	2015-02-04	14	8	ibdmdb	PDO-11163							10479201	9366416	1083149	29636				Stool Collection #5	8	3022	Cedars-Sinai							Unknown/Not Reported	Unknown/Not Reported							No	No	No
G110595	CSM79HOV	C3022	C3022C6	metagenomics	12	2015-02-20	16	9	ibdmdb	PDO-10527							8389676	6461568	1924942	3166				Stool Collection #6	9	3022	Cedars-Sinai							Unknown/Not Reported	Unknown/Not Reported							No	No	No
G110583	CSM79HOX	C3022	C3022C7	metagenomics	14	2015-03-04	12	11	ibdmdb	PDO-10527							20958039	16114362	4826744	16933				Stool Collection #7	11	3022	Cedars-Sinai							Unknown/Not Reported	Unknown/Not Reported							No	No	No
G116676	CSM79HOZ	C3022	C3022C9	metagenomics	16	2015-03-17	13	13	ibdmdb	PDO-11163							13674571	12259726	1410034	4811				Stool Collection #9	13	3022	Cedars-Sinai							Unknown/Not Reported	Unknown/Not Reported							No	No	No
G110568	CSM79HP2	C3022	C3022C10	metagenomics	18	2015-04-01	15	14	ibdmdb	PDO-10527							32444092	24495274	7888235	60583				Stool Collection #10	14	3022	Cedars-Sinai							Unknown/Not Reported	Unknown/Not Reported							No	No	No
G116738	CSM79HP4	C3022	C3022C11	metagenomics	21	2015-04-21	20	15	ibdmdb	PDO-11163							8871880	7912072	957436	2372				Stool Collection #11	15	3022	Cedars-Sinai							Unknown/Not Reported	Unknown/Not Reported							No	No	No
G110610	CSM79HP6	C3022	C3022C12	metagenomics	23	2015-05-05	14	16	ibdmdb	PDO-10527							11545593	9065735	2470306	9552				Stool Collection #12	16	3022	Cedars-Sinai							Unknown/Not Reported	Unknown/Not Reported							No	No	No
G116680	CSM7KOOH	C3022	C3022C14	metagenomics	26	2015-05-29	24	19	ibdmdb	PDO-11163							9452232	8460849	978078	13305				Stool Collection #14	19	3022	Cedars-Sinai							Unknown/Not Reported	Unknown/Not Reported							No	No	No
G110618	CSM7KOOJ	C3022	C3022C15	metagenomics	28	2015-06-10	12	20	ibdmdb	PDO-10527							21887596	15859558	6003895	24143				Stool Collection #15	20	3022	Cedars-Sinai							Unknown/Not Reported	Unknown/Not Reported							No	No	No
G110601	CSM7KOOL	C3022	C3022C16	metagenomics	30	2015-06-24	14	21	ibdmdb	PDO-10527							10297300	7530888	2753445	12967				Stool Collection #16	21	3022	Cedars-Sinai							Unknown/Not Reported	Unknown/Not Reported							No	No	No
G110606	CSM7KOON	C3022	C3022C17	metagenomics	32	2015-07-08	14	22	ibdmdb	PDO-10527							15972230	12128966	3836040	7224				Stool Collection #17	22	3022	Cedars-Sinai							Unknown/Not Reported	Unknown/Not Reported							No	No	No
G110581	CSM7KOOP	C3022	C3022C18	metagenomics	34	2015-07-23	15	23	ibdmdb	PDO-10527							16090667	12589739	3496437	4491				Stool Collection #18	23	3022	Cedars-Sinai							Unknown/Not Reported	Unknown/Not Reported							No	No	No
G116710	CSM7KOOR	C3022	C3022C19	metagenomics	36	2015-08-05	13	25	ibdmdb	PDO-11163							6851	2258	3736	857				Stool Collection #19	25	3022	Cedars-Sinai							Unknown/Not Reported	Unknown/Not Reported							No	No	No
G110637	CSMA8M9R	C3022	C3022C20	metagenomics	40	2015-09-01	27	26	ibdmdb	PDO-10527							28025521	21113407	6902169	9945				Stool Collection #20	26	3022	Cedars-Sinai							Unknown/Not Reported	Unknown/Not Reported							No	No	No
G110619	CSMAAEUA	C3022	C3022C21	metagenomics	42	2015-09-15	14	27	ibdmdb	PDO-10527							17246303	12714279	4526288	5736				Stool Collection #21	27	3022	Cedars-Sinai							Unknown/Not Reported	Unknown/Not Reported							No	No	No
G110624	CSMAE44D	C3022	C3022C22	metagenomics	44	2015-09-29	14	28	ibdmdb	PDO-10527							19581125	14052348	5514840	13937				Stool Collection #22	28	3022	Cedars-Sinai							Unknown/Not Reported	Unknown/Not Reported							No	No	No
G116716	CSMAG78W	C3022	C3022C23	metagenomics	46	2015-10-15	16	29	ibdmdb	PDO-11163							11858454	10654087	1200439	3928				Stool Collection #23	29	3022	Cedars-Sinai							Unknown/Not Reported	Unknown/Not Reported							No	No	No
G110626	CSMAHYLR	C3022	C3022C24	metagenomics	48	2015-10-28	13	30	ibdmdb	PDO-10527							13079754	9177793	3890926	11035				Stool Collection #24	30	3022	Cedars-Sinai							Unknown/Not Reported	Unknown/Not Reported							No	No	No
G95762	CSM79HH2_P	C3023	C3023C2	metagenomics	2	2014-12-09	14	5	ibdmdb	PDO-8184		HiSeq 2x101 Paired Lane	LCSET-8734	C8G6HANXX/3,C8G6HANXX/4,C8G6HANXX/5,C8G6HANXX/6,C8G6HANXX/7,C8G6HANXX/8		6	21258704	21015256	143	243305				Stool Collection #2	5	3023	Cedars-Sinai	45						Unknown/Not Reported	Unknown/Not Reported							No	No	No
G116704	CSM79HH4	C3023	C3023C3	metagenomics	4	2014-12-23	14	6	ibdmdb	PDO-11163							10225754	9116647	1098538	10569				Stool Collection #3	6	3023	Cedars-Sinai	45						Unknown/Not Reported	Unknown/Not Reported							No	No	No
G116675	CSM79HH8	C3023	C3023C5	metagenomics	8	2015-01-20	14	8	ibdmdb	PDO-11163							9875409	8840623	1022755	12031				Stool Collection #5	8	3023	Cedars-Sinai	45						Unknown/Not Reported	Unknown/Not Reported							No	No	No
G110580	CSM79HHA	C3023	C3023C6	metagenomics	10	2015-02-03	14	9	ibdmdb	PDO-10527							14482099	10986119	3461127	34853				Stool Collection #6	9	3023	Cedars-Sinai	45						Unknown/Not Reported	Unknown/Not Reported							No	No	No
C3023C8_MGX	CSM79HPA_TR	C3023	C3023C8	metagenomics	14	2015-03-03	14	12	ibdmdb								13463951	11692877	1763094	7980				Stool Collection #8	12	3023	Cedars-Sinai	45						Unknown/Not Reported	Unknown/Not Reported							No	No	No
G116662	CSM79HPA	C3023	C3023C8	metagenomics	14	2015-03-03	14	12	ibdmdb	PDO-11163							9461426	8471114	949611	40701				Stool Collection #8	12	3023	Cedars-Sinai	45						Unknown/Not Reported	Unknown/Not Reported							No	No	No
G116677	CSM79HPC	C3023	C3023C9	metagenomics	16	2015-03-17	14	13	ibdmdb	PDO-11163							10484891	9387996	1082639	14256				Stool Collection #9	13	3023	Cedars-Sinai	45						Unknown/Not Reported	Unknown/Not Reported							No	No	No
G110612	CSM7KONA	C3023	C3023C13	metagenomics	24	2015-05-12	14	18	ibdmdb	PDO-10527							3418110	2549066	859666	9378				Stool Collection #13	18	3023	Cedars-Sinai	45						Unknown/Not Reported	Unknown/Not Reported							No	No	No
G116688	CSM7KONK	C3023	C3023C18	metagenomics	34	2015-07-21	14	23	ibdmdb	PDO-11163							14153304	12549551	1418447	185306				Stool Collection #18	23	3023	Cedars-Sinai	45						Unknown/Not Reported	Unknown/Not Reported							No	No	No
G110632	CSM7KOTA	C3023	C3023C19	metagenomics	36	2015-08-06	16	25	ibdmdb	PDO-10527							18115991	13799215	4265934	50842				Stool Collection #19	25	3023	Cedars-Sinai	45						Unknown/Not Reported	Unknown/Not Reported							No	No	No
G116664	CSM7KOTC	C3023	C3023C20	metagenomics	38	2015-08-18	12	26	ibdmdb	PDO-11163							6867639	6073717	778528	15394				Stool Collection #20	26	3023	Cedars-Sinai	45						Unknown/Not Reported	Unknown/Not Reported							No	No	No
G116715	CSM7KOTK	C3023	C3023C24	metagenomics	46	2015-10-13	14	30	ibdmdb	PDO-11163							10011668	8913444	1094677	3547				Stool Collection #24	30	3023	Cedars-Sinai	45						Unknown/Not Reported	Unknown/Not Reported							No	No	No
G95676	CSM79HG7_P	C3024	C3024C1	metagenomics	0	2014-12-05	0	4	ibdmdb	PDO-8182		HiSeq 2x101 Paired Lane	LCSET-8733	C90P4ANXX/1,C90P4ANXX/2,C90P4ANXX/3,C90P4ANXX/4,C90P4ANXX/5,C90P4ANXX/6		6	7147647	6013840	3545	1130262				Stool Collection #1	4	3024	Cedars-Sinai	28						Unknown/Not Reported	Unknown/Not Reported							No	No	No
G110646	CSM79HHW_P	C3027	C3027C1	metagenomics	0	2014-12-17	0	4	ibdmdb	PDO-10527		HiSeq 2x101 Paired Lane	LCSET-8734	C8G6HANXX/3,C8G6HANXX/4,C8G6HANXX/5,C8G6HANXX/6,C8G6HANXX/7,C8G6HANXX/8		6	11840573	10353678	70	1486825				Stool Collection #1	4	3027	Cedars-Sinai	29							Paid							No	No	No
G110646	CSM79HHW	C3027	C3027C1	metagenomics	0	2014-12-17	0	4	ibdmdb	PDO-10527		HiSeq 2x101 Paired Lane	LCSET-8734	C8G6HANXX/3,C8G6HANXX/4,C8G6HANXX/5,C8G6HANXX/6,C8G6HANXX/7,C8G6HANXX/8		6	13110010	8901332	3204180	1004498				Stool Collection #1	4	3027	Cedars-Sinai	29							Paid							No	No	No
G116668	CSM79HJM	C3027	C3027C2	metagenomics	2	2015-01-06	20	5	ibdmdb	PDO-11163							16903058	15262098	1635601	5359				Stool Collection #2	5	3027	Cedars-Sinai	29							Paid							No	No	No
G116701	CSM79HJO	C3027	C3027C3	metagenomics	3	2015-01-13	7	6	ibdmdb	PDO-11163							15155471	13616749	1535169	3553				Stool Collection #3	6	3027	Cedars-Sinai	29							Paid							No	No	No
G110642	CSM79HJQ	C3027	C3027C4	metagenomics	5	2015-01-21	8	7	ibdmdb	PDO-10527							562607	354351	201632	6624				Stool Collection #4	7	3027	Cedars-Sinai	29							Paid							No	No	No
G116673	CSM79HJS	C3027	C3027C5	metagenomics	8	2015-02-11	21	8	ibdmdb	PDO-11163							12284740	10930422	1230138	124180				Stool Collection #5	8	3027	Cedars-Sinai	29							Paid							No	No	No
G110582	CSM79HJU	C3027	C3027C6	metagenomics	9	2015-02-24	13	9	ibdmdb	PDO-10527							18699146	13580078	5094246	24822				Stool Collection #6	9	3027	Cedars-Sinai	29							Paid							No	No	No
G110585	CSM79HQV	C3027	C3027C7	metagenomics	11	2015-03-10	14	11	ibdmdb	PDO-10527							27584093	20861845	6696204	26044				Stool Collection #7	11	3027	Cedars-Sinai	29							Paid							No	No	No
G110593	CSM79HQX	C3027	C3027C8	metagenomics	13	2015-03-24	14	12	ibdmdb	PDO-10527							17114638	12439386	4655237	20015				Stool Collection #8	12	3027	Cedars-Sinai	29							Paid							No	No	No
G110594	CSM79HQZ	C3027	C3027C9	metagenomics	16	2015-04-08	15	13	ibdmdb	PDO-10527							20055004	15421905	4606685	26414				Stool Collection #9	13	3027	Cedars-Sinai	29							Paid							No	No	No
G116672	CSM79HR2	C3027	C3027C10	metagenomics	17	2015-04-21	13	14	ibdmdb	PDO-11163							13219280	11828074	1380407	10799				Stool Collection #10	14	3027	Cedars-Sinai	29							Paid							No	No	No
G110598	CSM79HR4	C3027	C3027C11	metagenomics	20	2015-05-06	15	15	ibdmdb	PDO-10527							7746126	5721245	2011647	13234				Stool Collection #11	15	3027	Cedars-Sinai	29							Paid							No	No	No
G116746	CSM79HR6	C3027	C3027C12	metagenomics	21	2015-05-19	13	16	ibdmdb	PDO-11163							10141943	9107834	1030817	3292				Stool Collection #12	16	3027	Cedars-Sinai	29							Paid							No	No	No
G110616	CSM7KOOT	C3027	C3027C13	metagenomics	23	2015-06-02	14	18	ibdmdb	PDO-10527							19932524	15389292	4417910	125322				Stool Collection #13	18	3027	Cedars-Sinai	29							Paid							No	No	No
G116750	CSM7KOOV	C3027	C3027C14	metagenomics	26	2015-06-17	15	19	ibdmdb	PDO-11163							6411689	5653761	653644	104284				Stool Collection #14	19	3027	Cedars-Sinai	29							Paid							No	No	No
G110604	CSM7KOOX	C3027	C3027C15	metagenomics	28	2015-07-01	14	20	ibdmdb	PDO-10527							16976461	11349850	4198834	1427777				Stool Collection #15	20	3027	Cedars-Sinai	29							Paid							No	No	No
G110657	CSM7KOOZ	C3027	C3027C16	metagenomics	29	2015-07-14	13	21	ibdmdb	PDO-10527							20644263	15559500	4880586	204177				Stool Collection #16	21	3027	Cedars-Sinai	29							Paid							No	No	No
G110565	CSM7KOP2	C3027	C3027C17	metagenomics	31	2015-07-28	14	22	ibdmdb	PDO-10527							18217127	13818712	4383977	14438				Stool Collection #17	22	3027	Cedars-Sinai	29							Paid							No	No	No
G110629	CSMA88CB	C3027	C3027C18	metagenomics	36	2015-08-31	34	23	ibdmdb	PDO-10527							8279686	5992713	2211760	75213				Stool Collection #18	23	3027	Cedars-Sinai	29							Paid							No	No	No
G116719	CSMA9J65	C3027	C3027C19	metagenomics	38	2015-09-10	10	25	ibdmdb	PDO-11163							6644625	5371949	707504	565172				Stool Collection #19	25	3027	Cedars-Sinai	29							Paid							No	No	No
G110621	CSMACTZP	C3027	C3027C20	metagenomics	39	2015-09-22	12	26	ibdmdb	PDO-10527							17553236	12206940	4305627	1040669				Stool Collection #20	26	3027	Cedars-Sinai	29							Paid							No	No	No
G110623	CSMAF72L	C3027	C3027C21	metagenomics	41	2015-10-06	14	27	ibdmdb	PDO-10527							18812079	13626550	5168642	16887				Stool Collection #21	27	3027	Cedars-Sinai	29							Paid							No	No	No
G110636	CSMAH393	C3027	C3027C23	metagenomics	44	2015-10-21	15	29	ibdmdb	PDO-10527							18368010	10702370	4268932	3396708				Stool Collection #23	29	3027	Cedars-Sinai	29							Paid							No	No	No
G116692	CSMAIG7X	C3027	C3027C24	metagenomics	45	2015-11-03	13	30	ibdmdb	PDO-11163							8116538	7107280	820186	189072				Stool Collection #24	30	3027	Cedars-Sinai	29							Paid							No	No	No
G110648	CSM79HKX	C3028	C3028C2	metagenomics	1	2015-01-20	13	5	ibdmdb	PDO-10527							29028121	22334780	6654701	38640				Stool Collection #2	5	3028	Cedars-Sinai	22						Unknown/Not Reported	Paid							No	No	No
G110650	CSM79HKZ	C3028	C3028C3	metagenomics	4	2015-02-05	16	6	ibdmdb	PDO-10527							30885341	23305321	7394132	185888				Stool Collection #3	6	3028	Cedars-Sinai	22						Unknown/Not Reported	Paid							No	No	No
G110658	CSM79HL4	C3028	C3028C5	metagenomics	8	2015-03-06	10	8	ibdmdb	PDO-10527							11245119	8539925	2610339	94855				Stool Collection #5	8	3028	Cedars-Sinai	22						Unknown/Not Reported	Paid							No	No	No
G110567	CSM79HL6	C3028	C3028C6	metagenomics	11	2015-03-25	19	9	ibdmdb	PDO-10527							9859888	7660597	2179627	19664				Stool Collection #6	9	3028	Cedars-Sinai	22						Unknown/Not Reported	Paid							No	No	No
G116743	CSM7KOKR	C3028	C3028C7	metagenomics	13	2015-04-08	14	11	ibdmdb	PDO-11163							10304796	9209463	1092500	2833				Stool Collection #7	11	3028	Cedars-Sinai	22						Unknown/Not Reported	Paid							No	No	No
G110608	CSM7KOKT	C3028	C3028C8	metagenomics	15	2015-04-24	16	12	ibdmdb	PDO-10527							10157621	7302255	2850742	4624				Stool Collection #8	12	3028	Cedars-Sinai	22						Unknown/Not Reported	Paid							No	No	No
G116748	CSM7KOKZ	C3028	C3028C11	metagenomics	21	2015-06-05	17	15	ibdmdb	PDO-11163							18883730	16964666	1898894	20170				Stool Collection #11	15	3028	Cedars-Sinai	22						Unknown/Not Reported	Paid							No	No	No
G110602	CSM7KOL2	C3028	C3028C12	metagenomics	24	2015-06-30	25	16	ibdmdb	PDO-10527							22004818	15914117	6070229	20472				Stool Collection #12	16	3028	Cedars-Sinai	22						Unknown/Not Reported	Paid							No	No	No
G116754	CSM7KORC	C3028	C3028C13	metagenomics	25	2015-07-07	7	18	ibdmdb	PDO-11163							8117086	7252466	847919	16701				Stool Collection #13	18	3028	Cedars-Sinai	22						Unknown/Not Reported	Paid							No	No	No
G116718	CSM7KORK	C3028	C3028C15	metagenomics	34	2015-09-04	36	20	ibdmdb	PDO-11163							13655226	12259075	1343387	52764				Stool Collection #15	20	3028	Cedars-Sinai	22						Unknown/Not Reported	Paid							No	No	No
G110620	CSM7KORI	C3028	C3028C16	metagenomics	36	2015-09-22	18	21	ibdmdb	PDO-10527							13095708	10311596	2757434	26678				Stool Collection #16	21	3028	Cedars-Sinai	22						Unknown/Not Reported	Paid							No	No	No
G116714	CSM7KORG	C3028	C3028C17	metagenomics	38	2015-10-05	13	22	ibdmdb	PDO-11163							11960689	10674842	1282330	3517				Stool Collection #17	22	3028	Cedars-Sinai	22						Unknown/Not Reported	Paid							No	No	No
G110574	CSM79HNE	C3029	C3029C2	metagenomics	1	2015-02-11	13	5	ibdmdb	PDO-10527							16431599	7140753	4556042	4734804				Stool Collection #2	5	3029	Cedars-Sinai	20						Unknown/Not Reported	Paid							No	No	No
G95683	CSM79HNG_P	C3029	C3029C3	metagenomics	3	2015-02-24	13	6	ibdmdb	PDO-8182		HiSeq 2x101 Paired Lane	LCSET-8733	C90P4ANXX/1,C90P4ANXX/2,C90P4ANXX/3,C90P4ANXX/4,C90P4ANXX/5,C90P4ANXX/6		6	11342800	6553811	6335	4782654				Stool Collection #3	6	3029	Cedars-Sinai	20						Unknown/Not Reported	Paid							No	No	No
G110586	CSM79HNI	C3029	C3029C4	metagenomics	5	2015-03-10	14	7	ibdmdb	PDO-10527							20942572	14781980	5127548	1033044				Stool Collection #4	7	3029	Cedars-Sinai	20						Unknown/Not Reported	Paid							No	No	No
G110592	CSM79HNK	C3029	C3029C5	metagenomics	7	2015-03-24	14	8	ibdmdb	PDO-10527							17519270	8606372	4668185	4244713				Stool Collection #5	8	3029	Cedars-Sinai	20						Unknown/Not Reported	Paid							No	No	No
G110570	CSM79HNM	C3029	C3029C6	metagenomics	9	2015-04-07	14	9	ibdmdb	PDO-10527							23926921	17935082	5988015	3824				Stool Collection #6	9	3029	Cedars-Sinai	20						Unknown/Not Reported	Paid							No	No	No
G110611	CSM7KOLY	C3029	C3029C9	metagenomics	15	2015-05-20	15	13	ibdmdb	PDO-10527							25751970	19915417	5816541	20012				Stool Collection #9	13	3029	Cedars-Sinai	20						Unknown/Not Reported	Paid							No	No	No
G110607	CSM7KOS7	C3029	C3029C13	metagenomics	23	2015-07-15	15	18	ibdmdb	PDO-10527							19457320	14483813	4957639	15868				Stool Collection #13	18	3029	Cedars-Sinai	20						Unknown/Not Reported	Paid							No	No	No
G110628	CSM7KOSH	C3029	C3029C18	metagenomics	33	2015-09-22	13	23	ibdmdb	PDO-10527							18028484	13333606	4685637	9241				Stool Collection #18	23	3029	Cedars-Sinai	20						Unknown/Not Reported	Paid							No	No	No
G110625	CSM9X1Y5	C3029	C3029C19	metagenomics	35	2015-10-07	15	25	ibdmdb	PDO-10527							15988127	11357459	4627875	2793				Stool Collection #19	25	3029	Cedars-Sinai	20						Unknown/Not Reported	Paid							No	No	No
G95763	CSM79HJI_P	C3030	C3030C1	metagenomics	0	2015-01-29	0	4	ibdmdb	PDO-8184		HiSeq 2x101 Paired Lane	LCSET-8734	C8G6HANXX/3,C8G6HANXX/4,C8G6HANXX/5,C8G6HANXX/6,C8G6HANXX/7,C8G6HANXX/8		6	20388610	20290544	126	97940				Stool Collection #1	4	3030	Cedars-Sinai	5						Unknown/Not Reported	Paid							No	No	No
G116742	CSM79HNO	C3030	C3030C2	metagenomics	1	2015-02-11	13	5	ibdmdb	PDO-11163							12691522	11501890	1150954	38678				Stool Collection #2	5	3030	Cedars-Sinai	5						Unknown/Not Reported	Paid							No	No	No
G116732	CSM79HNU	C3030	C3030C5	metagenomics	7	2015-03-24	14	8	ibdmdb	PDO-11163							9357139	8416488	924725	15926				Stool Collection #5	8	3030	Cedars-Sinai	5						Unknown/Not Reported	Paid							No	No	No
G110569	CSM79HNW	C3030	C3030C6	metagenomics	9	2015-04-07	14	9	ibdmdb	PDO-10527							19515450	7413021	4590905	7511524				Stool Collection #6	9	3030	Cedars-Sinai	5						Unknown/Not Reported	Paid							No	No	No
G116679	CSM7KOMB	C3030	C3030C9	metagenomics	16	2015-05-22	17	13	ibdmdb	PDO-11163							12700315	9126828	1381197	2192290				Stool Collection #9	13	3030	Cedars-Sinai	5						Unknown/Not Reported	Paid							No	No	No
G110603	CSM7KOMH	C3030	C3030C12	metagenomics	21	2015-06-30	14	16	ibdmdb	PDO-10527							24947036	18618530	5256300	1072206				Stool Collection #12	16	3030	Cedars-Sinai	5						Unknown/Not Reported	Paid							No	No	No
G116663	CSM7KOSL	C3030	C3030C13	metagenomics	25	2015-07-28	28	18	ibdmdb	PDO-11163							9273598	3049081	1148475	5076042				Stool Collection #13	18	3030	Cedars-Sinai	5						Unknown/Not Reported	Paid							No	No	No
G116665	CSM7KOSP	C3030	C3030C15	metagenomics	29	2015-08-25	14	20	ibdmdb	PDO-11163							15930532	14369885	1441236	119411				Stool Collection #15	20	3030	Cedars-Sinai	5						Unknown/Not Reported	Paid							No	No	No
G110622	CSM7KOST	C3030	C3030C16	metagenomics	34	2015-09-24	30	21	ibdmdb	PDO-10527							21348531	13412418	5896021	2040092				Stool Collection #16	21	3030	Cedars-Sinai	5						Unknown/Not Reported	Paid							No	No	No
G110635	CSM7KOSJ	C3030	C3030C17	metagenomics	37	2015-10-20	26	22	ibdmdb	PDO-10527							14480051	2909162	4339922	7230967				Stool Collection #17	22	3030	Cedars-Sinai	5						Unknown/Not Reported	Paid							No	No	No
G95765	CSM79HNY_P	C3031	C3031C1	metagenomics	0	2015-02-24	0	4	ibdmdb	PDO-8184		HiSeq 2x101 Paired Lane	LCSET-8734	C8G6HANXX/3,C8G6HANXX/4,C8G6HANXX/5,C8G6HANXX/6,C8G6HANXX/7,C8G6HANXX/8		6	4371224	4357671	16	13537				Stool Collection #1	4	3031	Cedars-Sinai	18						Unknown/Not Reported	Paid							No	No	No
G116724	CSM79HR8	C3031	C3031C2	metagenomics	5	2015-04-02	37	5	ibdmdb	PDO-11163							1738541	1525315	178306	34920				Stool Collection #2	5	3031	Cedars-Sinai	18						Unknown/Not Reported	Paid							No	No	No
G116739	CSM79HRC	C3031	C3031C5	metagenomics	7	2015-04-15	2	8	ibdmdb	PDO-11163							11505855	10334087	1161446	10322				Stool Collection #5	8	3031	Cedars-Sinai	18						Unknown/Not Reported	Paid							No	No	No
G110596	CSM79HRE	C3031	C3031C6	metagenomics	9	2015-05-04	19	9	ibdmdb	PDO-10527							19564438	13863727	5467884	232827				Stool Collection #6	9	3031	Cedars-Sinai	18						Unknown/Not Reported	Paid							No	No	No
G116744	CSM79HRG	C3031	C3031C7	metagenomics	10	2015-05-08	4	11	ibdmdb	PDO-11163							7811314	7055814	748797	6703				Stool Collection #7	11	3031	Cedars-Sinai	18						Unknown/Not Reported	Paid							No	No	No
G116681	CSM7KOO5	C3031	C3031C8	metagenomics	14	2015-06-04	27	12	ibdmdb	PDO-11163							11800068	10664988	1132676	2404				Stool Collection #8	12	3031	Cedars-Sinai	18						Unknown/Not Reported	Paid							No	No	No
G116686	CSM7KOO9	C3031	C3031C10	metagenomics	19	2015-07-10	7	14	ibdmdb	PDO-11163							10453802	9427223	1021820	4759				Stool Collection #10	14	3031	Cedars-Sinai	18						Unknown/Not Reported	Paid							No	No	No
G116689	CSM7KOOD	C3031	C3031C11	metagenomics	24	2015-08-13	34	15	ibdmdb	PDO-11163							11670983	10482915	1179363	8705				Stool Collection #11	15	3031	Cedars-Sinai	18						Unknown/Not Reported	Paid							No	No	No
G116713	CSM7KOOF	C3031	C3031C12	metagenomics	33	2015-10-13	61	16	ibdmdb	PDO-11163							10217108	9094311	1108531	14266				Stool Collection #12	16	3031	Cedars-Sinai	18						Unknown/Not Reported	Paid							No	No	No
G116697	CSM9X1Z4	C3031	C3031C13	metagenomics	38	2015-11-20	38	18	ibdmdb	PDO-11163							11380487	10166719	1160873	52895				Stool Collection #13	18	3031	Cedars-Sinai	18						Unknown/Not Reported	Paid							No	No	No
G116674	CSM9X1ZC	C3031	C3031C15	metagenomics	49	2016-02-08	18	20	ibdmdb	PDO-11163							7882194	7071212	786675	24307				Stool Collection #15	20	3031	Cedars-Sinai	18						Unknown/Not Reported	Paid							No	No	No
G110615	CSM7KOP6	C3032	C3032C2	metagenomics	2	2015-06-03	14	5	ibdmdb	PDO-10527							14407582	11020119	3312265	75198				Stool Collection #2	5	3032	Cedars-Sinai	19						Unknown/Not Reported	Paid							No	No	No
G110599	CSM7KOP8	C3032	C3032C3	metagenomics	4	2015-06-17	14	6	ibdmdb	PDO-10527							24561663	18650313	5761947	149403				Stool Collection #3	6	3032	Cedars-Sinai	19						Unknown/Not Reported	Paid							No	No	No
G110630	CSM7KOPE	C3032	C3032C6	metagenomics	10	2015-07-29	14	9	ibdmdb	PDO-10527							21592068	15570007	6006127	15934				Stool Collection #6	9	3032	Cedars-Sinai	19						Unknown/Not Reported	Paid							No	No	No
G95785	CSM7KOU7_P	C3032	C3032C7	metagenomics	12	2015-08-12	14	11	ibdmdb	PDO-8184		HiSeq 2x101 Paired Lane	LCSET-8734	C8G6HANXX/3,C8G6HANXX/4,C8G6HANXX/5,C8G6HANXX/6,C8G6HANXX/7,C8G6HANXX/8		6	13210969	13097931	31	113007				Stool Collection #7	11	3032	Cedars-Sinai	19						Unknown/Not Reported	Paid							No	No	No
G116721	CSM7KOU9	C3032	C3032C8	metagenomics	14	2015-08-26	14	12	ibdmdb	PDO-11163							15972471	14297345	1672116	3010				Stool Collection #8	12	3032	Cedars-Sinai	19						Unknown/Not Reported	Paid							No	No	No
G110627	CSM7KOUB	C3032	C3032C9	metagenomics	16	2015-09-11	16	13	ibdmdb	PDO-10527							16632247	11471665	5020456	140126				Stool Collection #9	13	3032	Cedars-Sinai	19						Unknown/Not Reported	Paid							No	No	No
G110639	CSM9X1ZO	C3032	C3032C13	metagenomics	24	2015-11-04	15	18	ibdmdb	PDO-10527							24962790	18606034	6028624	328132				Stool Collection #13	18	3032	Cedars-Sinai	19						Unknown/Not Reported	Paid							No	No	No
G110640	CSM9X1ZQ	C3032	C3032C14	metagenomics	26	2015-11-18	14	19	ibdmdb	PDO-10527							28686707	21460533	7207969	18205				Stool Collection #14	19	3032	Cedars-Sinai	19						Unknown/Not Reported	Paid							No	No	No
G110579	CSM9X1ZY	C3032	C3032C18	metagenomics	33	2016-01-12	8	23	ibdmdb	PDO-10527							10157206	7465055	2584744	107407				Stool Collection #18	23	3032	Cedars-Sinai	19						Unknown/Not Reported	Paid							No	No	No
G110576	CSM9X22G	C3032	C3032C19	metagenomics	37	2016-02-08	27	25	ibdmdb	PDO-10527							22246683	17021410	5146814	78459				Stool Collection #19	25	3032	Cedars-Sinai	19						Unknown/Not Reported	Paid							No	No	No
G110584	CSM9X22I	C3032	C3032C20	metagenomics	38	2016-02-10	2	26	ibdmdb	PDO-10527							28264868	19918623	8307614	38631				Stool Collection #20	26	3032	Cedars-Sinai	19						Unknown/Not Reported	Paid							No	No	No
G116723	CSM9X22K	C3032	C3032C21	metagenomics	40	2016-02-25	15	27	ibdmdb	PDO-11163							12267172	11010853	1214255	42064				Stool Collection #21	27	3032	Cedars-Sinai	19						Unknown/Not Reported	Paid							No	No	No
G95720	CSM7KOQP_P	C3033	C3033C3	metagenomics	8	2015-08-04	18	6	ibdmdb	PDO-8182		HiSeq 2x101 Paired Lane	LCSET-8733	C90P4ANXX/1,C90P4ANXX/2,C90P4ANXX/3,C90P4ANXX/4,C90P4ANXX/5,C90P4ANXX/6		6	14650560	7985457	7944	6657159				Stool Collection #3	6	3033	Cedars-Sinai	11						Unknown/Not Reported	Paid							No	No	No
G95711	CSM79HQR_P	C3034	C3034C1	metagenomics	0	2015-06-09	0	4	ibdmdb	PDO-8182		HiSeq 2x101 Paired Lane	LCSET-8733	C90P4ANXX/1,C90P4ANXX/2,C90P4ANXX/3,C90P4ANXX/4,C90P4ANXX/5,C90P4ANXX/6		6	3732158	2354873	2089	1375196				Stool Collection #1	4	3034	Cedars-Sinai	35						Unknown/Not Reported	Unknown/Not Reported							No	No	No
G116751	CSM7KORO	C3034	C3034C2	metagenomics	2	2015-06-23	14	5	ibdmdb	PDO-11163							5290531	3959417	554098	777016				Stool Collection #2	5	3034	Cedars-Sinai	35						Unknown/Not Reported	Unknown/Not Reported							No	No	No
G116684	CSM7KORM	C3034	C3034C3	metagenomics	4	2015-07-08	15	6	ibdmdb	PDO-11163							11988494	8565055	1160224	2263215				Stool Collection #3	6	3034	Cedars-Sinai	35						Unknown/Not Reported	Unknown/Not Reported							No	No	No
G116690	CSM7KORU	C3034	C3034C5	metagenomics	8	2015-08-04	14	8	ibdmdb	PDO-11163							9377475	7783786	916541	677148				Stool Collection #5	8	3034	Cedars-Sinai	35						Unknown/Not Reported	Unknown/Not Reported							No	No	No
G110634	CSM7KORS	C3034	C3034C6	metagenomics	10	2015-08-19	15	9	ibdmdb	PDO-10527							16883713	11323988	4226756	1332969				Stool Collection #6	9	3034	Cedars-Sinai	35						Unknown/Not Reported	Unknown/Not Reported							No	No	No
G116711	CSM9X1XU	C3034	C3034C8	metagenomics	14	2015-09-16	12	12	ibdmdb	PDO-11163							9949222	8069774	988055	891393				Stool Collection #8	12	3034	Cedars-Sinai	35						Unknown/Not Reported	Unknown/Not Reported							No	No	No
G116736	CSM9X1Y3	C3034	C3034C12	metagenomics	26	2015-12-08	40	16	ibdmdb	PDO-11163							9962521	8789337	1035896	137288				Stool Collection #12	16	3034	Cedars-Sinai	35						Unknown/Not Reported	Unknown/Not Reported							No	No	No
G116731	CSM9X21J	C3034	C3034C15	metagenomics	34	2016-02-02	13	20	ibdmdb	PDO-11163							12110213	10947529	1156264	6420				Stool Collection #15	20	3034	Cedars-Sinai	35						Unknown/Not Reported	Unknown/Not Reported							No	No	No
G110588	CSM9X21L	C3034	C3034C16	metagenomics	36	2016-02-19	17	21	ibdmdb	PDO-10527							15439015	10628067	3857637	953311				Stool Collection #16	21	3034	Cedars-Sinai	35						Unknown/Not Reported	Unknown/Not Reported							No	No	No
G110566	CSM9X21N	C3034	C3034C17	metagenomics	38	2016-03-01	11	22	ibdmdb	PDO-10527							21129647	15264904	5725744	138999				Stool Collection #17	22	3034	Cedars-Sinai	35						Unknown/Not Reported	Unknown/Not Reported							No	No	No
G110633	CSM7KOTO	C3035	C3035C3	metagenomics	4	2015-08-18	14	6	ibdmdb	PDO-10527							14086984	9631421	3282225	1173338				Stool Collection #3	6	3035	Cedars-Sinai	30						Unknown/Not Reported	Paid							No	No	No
G116666	CSM7KOTQ	C3035	C3035C4	metagenomics	6	2015-09-01	14	7	ibdmdb	PDO-11163							9867398	8614081	1075442	177875				Stool Collection #4	7	3035	Cedars-Sinai	30						Unknown/Not Reported	Paid							No	No	No
G116667	CSM7KOTS	C3035	C3035C5	metagenomics	8	2015-09-17	16	8	ibdmdb	PDO-11163							7284591	5955172	785948	543471				Stool Collection #5	8	3035	Cedars-Sinai	30						Unknown/Not Reported	Paid							No	No	No
G116717	CSM7KOTU	C3035	C3035C6	metagenomics	12	2015-10-13	26	9	ibdmdb	PDO-11163							8262647	7232412	958783	71452				Stool Collection #6	9	3035	Cedars-Sinai	30						Unknown/Not Reported	Paid							No	No	No
G116696	CSM9X1YV	C3035	C3035C8	metagenomics	16	2015-11-10	12	12	ibdmdb	PDO-11163							13929039	12410312	1486217	32510				Stool Collection #8	12	3035	Cedars-Sinai	30						Unknown/Not Reported	Paid							No	No	No
G110577	CSM9X21R	C3035	C3035C12	metagenomics	24	2016-01-08	17	16	ibdmdb	PDO-10527							19675087	14778418	4460885	435784				Stool Collection #12	16	3035	Cedars-Sinai	30						Unknown/Not Reported	Paid							No	No	No
G116730	CSM9X21T	C3035	C3035C13	metagenomics	26	2016-01-21	13	18	ibdmdb	PDO-11163							8877390	7856633	989910	30847				Stool Collection #13	18	3035	Cedars-Sinai	30						Unknown/Not Reported	Paid							No	No	No
G110571	CSM9X222	C3035	C3035C17	metagenomics	34	2016-03-18	16	22	ibdmdb	PDO-10527							13310702	10070024	2942616	298062				Stool Collection #17	22	3035	Cedars-Sinai	30						Unknown/Not Reported	Paid							No	No	No
G110563	CSM9X233	C3035	C3035C18	metagenomics	36	2016-04-01	14	23	ibdmdb	PDO-10527							13459039	9650694	3655382	152963				Stool Collection #18	23	3035	Cedars-Sinai	30						Unknown/Not Reported	Paid							No	No	No
G116728	CSM9X235	C3035	C3035C19	metagenomics	38	2016-04-12	11	25	ibdmdb	PDO-11163							8269844	6975044	894607	400193				Stool Collection #19	25	3035	Cedars-Sinai	30						Unknown/Not Reported	Paid							No	No	No
G116670	CSM9X237	C3035	C3035C20	metagenomics	41	2016-05-05	23	26	ibdmdb	PDO-11163							10095877	8744133	1231127	120617				Stool Collection #20	26	3035	Cedars-Sinai	30						Unknown/Not Reported	Paid							No	No	No
G116669	CSM9X23B	C3035	C3035C22	metagenomics	44	2016-05-26	16	28	ibdmdb	PDO-11163							13358761	11979303	1356400	23058				Stool Collection #22	28	3035	Cedars-Sinai	30						Unknown/Not Reported	Paid							No	No	No
G95789	CSM7KOQ5_P	C3036	C3036C1	metagenomics	0	2015-07-21	0	4	ibdmdb	PDO-8184		HiSeq 2x101 Paired Lane	LCSET-8734	C8G6HANXX/3,C8G6HANXX/4,C8G6HANXX/5,C8G6HANXX/6,C8G6HANXX/7,C8G6HANXX/8		6	10337449	8945567	46	1391836				Stool Collection #1	4	3036	Cedars-Sinai	6						Unknown/Not Reported	Unknown/Not Reported							No	No	No
G95793	CSM7KOUJ_P	C3037	C3037C2	metagenomics	2	2015-08-27	17	5	ibdmdb	PDO-8184		HiSeq 2x101 Paired Lane	LCSET-8734	C8G6HANXX/3,C8G6HANXX/4,C8G6HANXX/5,C8G6HANXX/6,C8G6HANXX/7,C8G6HANXX/8		6	9848438	9813218	25	35195				Stool Collection #2	5	3037	Cedars-Sinai	28						Unknown/Not Reported	Paid							No	No	No
G116693	CSM7KOUL	C3037	C3037C3	metagenomics	4	2015-09-09	13	6	ibdmdb	PDO-11163							8870974	7888945	967344	14685				Stool Collection #3	6	3037	Cedars-Sinai	28						Unknown/Not Reported	Paid							No	No	No
G116712	CSM7KOUN	C3037	C3037C4	metagenomics	6	2015-09-23	14	7	ibdmdb	PDO-11163							12404019	11184522	1206307	13190				Stool Collection #4	7	3037	Cedars-Sinai	28						Unknown/Not Reported	Paid							No	No	No
G116694	CSM9X219	C3037	C3037C7	metagenomics	13	2015-11-12	23	11	ibdmdb	PDO-11163							11761885	10478375	1279607	3903				Stool Collection #7	11	3037	Cedars-Sinai	28						Unknown/Not Reported	Paid							No	No	No
G116695	CSM9X213	C3037	C3037C8	metagenomics	14	2015-11-17	5	12	ibdmdb	PDO-11163							13678825	12203272	1433757	41796				Stool Collection #8	12	3037	Cedars-Sinai	28						Unknown/Not Reported	Paid							No	No	No
G110641	CSM9X215	C3037	C3037C9	metagenomics	16	2015-12-01	14	13	ibdmdb	PDO-10527							31484954	22183613	9249841	51500				Stool Collection #9	13	3037	Cedars-Sinai	28						Unknown/Not Reported	Paid							No	No	No
G110578	CSM9X211	C3037	C3037C11	metagenomics	22	2016-01-12	28	15	ibdmdb	PDO-10527							26822519	20407907	6404837	9775				Stool Collection #11	15	3037	Cedars-Sinai	28						Unknown/Not Reported	Paid							No	No	No
G116725	CSM9X22S	C3037	C3037C16	metagenomics	32	2016-03-22	14	21	ibdmdb	PDO-11163							11075281	9935944	1128382	10955				Stool Collection #16	21	3037	Cedars-Sinai	28						Unknown/Not Reported	Paid							No	No	No
G116726	CSM9X22U	C3037	C3037C17	metagenomics	34	2016-04-06	15	22	ibdmdb	PDO-11163							12792191	11444469	1341013	6709				Stool Collection #17	22	3037	Cedars-Sinai	28						Unknown/Not Reported	Paid							No	No	No
G110564	CSM9X23H	C3037	C3037C18	metagenomics	38	2016-05-04	28	23	ibdmdb	PDO-10527							17220939	13509059	3680712	31168				Stool Collection #18	23	3037	Cedars-Sinai	28						Unknown/Not Reported	Paid							No	No	No
G116722	CSM9X23N	C3037	C3037C21	metagenomics	44	2016-06-14	12	27	ibdmdb	PDO-11163							12263188	10529625	1346049	387514				Stool Collection #21	27	3037	Cedars-Sinai	28						Unknown/Not Reported	Paid							No	No	No
G79893	ESM5MEDZ_P	E5001	E5001C1	metagenomics	0	2014-03-26	0	4	ibdmdb	PDO-5457	688647	HiSeq 2x101 Paired Lane	LCSET-6802	C662FACXX/2,C662FACXX/3,C662FACXX/4,C662FACXX/5,C662FACXX/6,C662FACXX/7	42560	6	16033350	11855575	26093	4151682				Stool Collection #1	4	5001	Emory	8						7th grade or less	Student							No	No	No
G79899	ESM5MEE2_P	E5001	E5001C2	metagenomics	2	2014-04-09	14	5	ibdmdb	PDO-5458	688727	HiSeq 2x101 Paired Lane	LCSET-6802	C65YPACXX/6,C65YPACXX/7,C65YPACXX/8	42561	3	19399700	19353081	1200	45419				Stool Collection #2	5	5001	Emory	8						7th grade or less	Student							No	No	No
G79909	HSM5MEE5_P	E5001	E5001C3	metagenomics	4	2014-04-23	14	6	ibdmdb	PDO-5457	688693	HiSeq 2x101 Paired Lane	LCSET-6802	C662FACXX/2,C662FACXX/3,C662FACXX/4,C662FACXX/5,C662FACXX/6,C662FACXX/7	42560	6	12041738	12023527	13563	4648				Stool Collection #3	6	5001	Emory	8						7th grade or less	Student							No	No	No
G79924	ESM5MEE6_P	E5001	E5001C4	metagenomics	6	2014-05-07	14	7	ibdmdb	PDO-5457	688648	HiSeq 2x101 Paired Lane	LCSET-6802	C662FACXX/2,C662FACXX/3,C662FACXX/4,C662FACXX/5,C662FACXX/6,C662FACXX/7	42560	6	20168859	20127813	18600	22446				Stool Collection #4	7	5001	Emory	8						7th grade or less	Student							No	No	No
G80024	ESM5ME9D_P	E5001	E5001C7	metagenomics	12	2014-06-18	15	11	ibdmdb	PDO-5458	688729	HiSeq 2x101 Paired Lane	LCSET-6802	C65YPACXX/6,C65YPACXX/7,C65YPACXX/8	42561	3	13552257	13445131	1437	105689				Stool Collection #7	11	5001	Emory	8						7th grade or less	Student							No	No	No
G79998	ESM5ME9G_P	E5001	E5001C8	metagenomics	14	2014-07-03	15	12	ibdmdb	PDO-5457	688628	HiSeq 2x101 Paired Lane	LCSET-6802	C662FACXX/2,C662FACXX/3,C662FACXX/4,C662FACXX/5,C662FACXX/6,C662FACXX/7	42560	6	4922369	4899406	7711	15252				Stool Collection #8	12	5001	Emory	8						7th grade or less	Student							No	No	No
G80067	ESM5MEBA_P	E5001	E5001C9	metagenomics	15	2014-07-15	12	13	ibdmdb	PDO-5457	688698	HiSeq 2x101 Paired Lane	LCSET-6802	C662FACXX/2,C662FACXX/3,C662FACXX/4,C662FACXX/5,C662FACXX/6,C662FACXX/7	42560	6	2152832	2132727	2868	17237				Stool Collection #9	13	5001	Emory	8						7th grade or less	Student							No	No	No
G111920	ESM5MEBE	E5001	E5001C11	metagenomics	19	2014-08-12	28	15	ibdmdb	PDO-10529							12483311	8735553	3538630	209128				Stool Collection #11	15	5001	Emory	8						7th grade or less	Student							No	No	No
G110450	ESM5GEXY	E5001	E5001C12	metagenomics	24	2014-09-16	35	16	ibdmdb	PDO-10523							23657555	16526433	6319078	812044				Stool Collection #12	16	5001	Emory	8						7th grade or less	Student							No	No	No
G110452	ESM5MEBG	E5001	E5001C16	metagenomics	31	2014-10-29	13	21	ibdmdb	PDO-10523							16810687	13106686	3630170	73831				Stool Collection #16	21	5001	Emory	8						7th grade or less	Student							No	No	No
G111917	ESM5MECQ	E5001	E5001C17	metagenomics	33	2014-11-12	14	22	ibdmdb	PDO-10529							17034475	12120273	4888807	25395				Stool Collection #17	22	5001	Emory	8						7th grade or less	Student							No	No	No
G111929	ESM5MEBI	E5001	E5001C19	metagenomics	36	2014-12-03	21	25	ibdmdb	PDO-10529							25206848	18213857	6912424	80567				Stool Collection #19	25	5001	Emory	8						7th grade or less	Student							No	No	No
G110463	ESM5MECL	E5001	E5001C20	metagenomics	37	2014-12-16	13	26	ibdmdb	PDO-10523							22265093	17864647	4368191	32255				Stool Collection #20	26	5001	Emory	8						7th grade or less	Student							No	No	No
G79915	ESM5GEYU_P	E5002	E5002C2	metagenomics	2	2014-04-29	20	5	ibdmdb	PDO-5457	688653	HiSeq 2x101 Paired Lane	LCSET-6802	C662FACXX/2,C662FACXX/3,C662FACXX/4,C662FACXX/5,C662FACXX/6,C662FACXX/7	42560	6	15880751	14028775	20516	1831460				Stool Collection #2	5	5002	Emory							Some high school	Student							No	No	No
G79923	ESM5GEZ1_P	E5002	E5002C3	metagenomics	4	2014-05-07	8	6	ibdmdb	PDO-5458	688732	HiSeq 2x101 Paired Lane	LCSET-6802	C65YPACXX/6,C65YPACXX/7,C65YPACXX/8	42561	3	17783044	15773544	1646	2007854				Stool Collection #3	6	5002	Emory							Some high school	Student							No	No	No
G79938	ESM5GEZ3_P	E5002	E5002C4	metagenomics	5	2014-05-20	13	7	ibdmdb	PDO-5458	688724	HiSeq 2x101 Paired Lane	LCSET-6802	C65YPACXX/6,C65YPACXX/7,C65YPACXX/8	42561	3	14096416	10938360	1457	3156599				Stool Collection #4	7	5002	Emory							Some high school	Student							No	No	No
G79961	ESM5MEBP_P	E5002	E5002C5	metagenomics	7	2014-06-03	14	8	ibdmdb	PDO-5457	688665	HiSeq 2x101 Paired Lane	LCSET-6802	C662FACXX/2,C662FACXX/3,C662FACXX/4,C662FACXX/5,C662FACXX/6,C662FACXX/7	42560	6	22962016	12047920	31021	10883075				Stool Collection #5	8	5002	Emory							Some high school	Student							No	No	No
G80030	ESM5ME9H_P	E5002	E5002C6	metagenomics	9	2014-06-17	14	9	ibdmdb	PDO-5458	688726	HiSeq 2x101 Paired Lane	LCSET-6802	C65YPACXX/6,C65YPACXX/7,C65YPACXX/8	42561	3	19794565	19311791	1465	481309				Stool Collection #6	9	5002	Emory							Some high school	Student							No	No	No
G79921	ESM5GEYX_P	E5003	E5003C2	metagenomics	1	2014-05-06	12	5	ibdmdb	PDO-5457	688640	HiSeq 2x101 Paired Lane	LCSET-6802	C662FACXX/2,C662FACXX/3,C662FACXX/4,C662FACXX/5,C662FACXX/6,C662FACXX/7	42560	6	10925673	10920888	2369	2416				Stool Collection #2	5	5003	Emory	15						Some high school	Student							No	No	No
G79933	ESM5MEEJ_P	E5004	E5004C2	metagenomics	1	2014-05-13	12	5	ibdmdb	PDO-5458	688720	HiSeq 2x101 Paired Lane	LCSET-6802	C65YPACXX/6,C65YPACXX/7,C65YPACXX/8	42561	3	15500802	15487760	1513	11529				Stool Collection #2	5	5004	Emory	7						7th grade or less	Student							No	No	No
G79950	ESM5GEZ4_P	E5004	E5004C3	metagenomics	3	2014-05-28	15	6	ibdmdb	PDO-5457	688641	HiSeq 2x101 Paired Lane	LCSET-6802	C662FACXX/2,C662FACXX/3,C662FACXX/4,C662FACXX/5,C662FACXX/6,C662FACXX/7	42560	6	22844535	22757337	28342	58856				Stool Collection #3	6	5004	Emory	7						7th grade or less	Student							No	No	No
G79972	ESM5GEZ6_P	E5004	E5004C4	metagenomics	5	2014-06-10	13	7	ibdmdb	PDO-5457	688706	HiSeq 2x101 Paired Lane	LCSET-6802	C662FACXX/2,C662FACXX/3,C662FACXX/4,C662FACXX/5,C662FACXX/6,C662FACXX/7	42560	6	15539951	15509134	22763	8054				Stool Collection #4	7	5004	Emory	7						7th grade or less	Student							No	No	No
G79989	ESM5GEZA_P	E5004	E5004C6	metagenomics	9	2014-07-09	14	9	ibdmdb	PDO-5457	688636	HiSeq 2x101 Paired Lane	LCSET-6802	C662FACXX/2,C662FACXX/3,C662FACXX/4,C662FACXX/5,C662FACXX/6,C662FACXX/7	42560	6	19801268	19767385	32662	1221				Stool Collection #6	9	5004	Emory	7						7th grade or less	Student							No	No	No
G110461	ESM5MEBS	E5004	E5004C8	metagenomics	13	2014-08-06	15	12	ibdmdb	PDO-10523							15387450	12248421	3130752	8277				Stool Collection #8	12	5004	Emory	7						7th grade or less	Student							No	No	No
G110457	ESM5MEBU	E5004	E5004C9	metagenomics	15	2014-08-20	14	13	ibdmdb	PDO-10523							14428143	11249841	3174202	4100				Stool Collection #9	13	5004	Emory	7						7th grade or less	Student							No	No	No
G111899	ESM5MEC3	E5004	E5004C13	metagenomics	24	2014-10-21	19	18	ibdmdb	PDO-10529							17916679	11609808	6303694	3177				Stool Collection #13	18	5004	Emory	7						7th grade or less	Student							No	No	No
G110453	ESM5MEC5	E5004	E5004C14	metagenomics	26	2014-10-30	9	19	ibdmdb	PDO-10523							10485426	8206601	2277688	1137				Stool Collection #14	19	5004	Emory	7						7th grade or less	Student							No	No	No
G111922	ESM5MEDU	E5004	E5004C17	metagenomics	32	2014-12-15	19	22	ibdmdb	PDO-10529							13452670	9667543	3771676	13451				Stool Collection #17	22	5004	Emory	7						7th grade or less	Student							No	No	No
G111914	ESM5MEC9	E5004	E5004C19	metagenomics	36	2015-01-09	25	25	ibdmdb	PDO-10529							22351751	16002434	6290436	58881				Stool Collection #19	25	5004	Emory	7						7th grade or less	Student							No	No	No
G111924	ESM718SY	E5004	E5004C20	metagenomics	39	2015-01-29	20	26	ibdmdb	PDO-10529							21738504	15277728	6443729	17047				Stool Collection #20	26	5004	Emory	7						7th grade or less	Student							No	No	No
G110395	ESM5ME9U	E5004	E5004C22	metagenomics	42	2015-02-24	18	28	ibdmdb	PDO-10523							19069327	13755773	5309046	4508				Stool Collection #22	28	5004	Emory	7						7th grade or less	Student							No	No	No
G79937	ESM5GEYY_P	E5006	E5006C1	metagenomics	0	2014-05-16	0	4	ibdmdb	PDO-5457	688686	HiSeq 2x101 Paired Lane	LCSET-6802	C662FACXX/2,C662FACXX/3,C662FACXX/4,C662FACXX/5,C662FACXX/6,C662FACXX/7	42560	6	19166563	19086041	31306	49216				Stool Collection #1	4	5006	Emory	12						7th grade or less	Student							No	No	No
G79975	ESM5GEYW_P	E5006	E5006C2	metagenomics	3	2014-06-12	27	5	ibdmdb	PDO-5458	688751	HiSeq 2x101 Paired Lane	LCSET-6802	C65YPACXX/6,C65YPACXX/7,C65YPACXX/8	42561	3	11517886	11443363	607	73916				Stool Collection #2	5	5006	Emory	12						7th grade or less	Student							No	No	No
G80002	ESM5MEAB_P	E5008	E5008C2	metagenomics	1	2014-07-01	13	5	ibdmdb	PDO-5457	688658	HiSeq 2x101 Paired Lane	LCSET-6802	C662FACXX/2,C662FACXX/3,C662FACXX/4,C662FACXX/5,C662FACXX/6,C662FACXX/7	42560	6	8961594	5966585	847	2994162				Stool Collection #2	5	5008	Emory	13						7th grade or less	Student							No	No	No
G80000	ESM5MEA7_P	E5008	E5008C3	metagenomics	2	2014-07-03	2	6	ibdmdb	PDO-5457	688654	HiSeq 2x101 Paired Lane	LCSET-6802	C662FACXX/2,C662FACXX/3,C662FACXX/4,C662FACXX/5,C662FACXX/6,C662FACXX/7	42560	6	20360387	9900786	34653	10424948				Stool Collection #3	6	5008	Emory	13						7th grade or less	Student							No	No	No
G80062	ESM5MEA9_P	E5008	E5008C4	metagenomics	4	2014-07-17	14	7	ibdmdb	PDO-5458	688756	HiSeq 2x101 Paired Lane	LCSET-6802	C65YPACXX/6,C65YPACXX/7,C65YPACXX/8	42561	3	15779416	11648051	1743	4129622				Stool Collection #4	7	5008	Emory	13						7th grade or less	Student							No	No	No
G110456	ESM5MEDN	E5009	E5009C2	metagenomics	2	2014-08-19	16	5	ibdmdb	PDO-10523							6372092	4953101	1404355	14636				Stool Collection #2	5	5009	Emory							Some high school	Student							No	No	No
G95639	ESM5MEDP_P	E5009	E5009C3	metagenomics	4	2014-09-03	15	6	ibdmdb	PDO-8182		HiSeq 2x101 Paired Lane	LCSET-8733	C90P4ANXX/1,C90P4ANXX/2,C90P4ANXX/3,C90P4ANXX/4,C90P4ANXX/5,C90P4ANXX/6		6	16119951	16108375	8079	3497				Stool Collection #3	6	5009	Emory							Some high school	Student							No	No	No
G111915	ESM5MEDK	E5009	E5009C5	metagenomics	7	2014-09-23	14	8	ibdmdb	PDO-10529							21842938	15102309	6698114	42515				Stool Collection #5	8	5009	Emory							Some high school	Student							No	No	No
G111916	ESM5MEDD	E5009	E5009C6	metagenomics	9	2014-10-07	14	9	ibdmdb	PDO-10529							28842837	20097546	8685612	59679				Stool Collection #6	9	5009	Emory							Some high school	Student							No	No	No
G110442	ESM5MEDF	E5009	E5009C7	metagenomics	11	2014-10-21	14	11	ibdmdb	PDO-10523							12671475	9836954	2822446	12075				Stool Collection #7	11	5009	Emory							Some high school	Student							No	No	No
G111918	ESM718UH	E5009	E5009C9	metagenomics	15	2014-11-18	12	13	ibdmdb	PDO-10529							12077597	8571979	3499911	5707				Stool Collection #9	13	5009	Emory							Some high school	Student							No	No	No
G110399	ESM7F5AK	E5009	E5009C13	metagenomics	25	2015-01-26	20	18	ibdmdb	PDO-10523							17007409	13248853	3688575	69981				Stool Collection #13	18	5009	Emory							Some high school	Student							No	No	No
G111925	ESM7F5AM	E5009	E5009C14	metagenomics	26	2015-02-03	8	19	ibdmdb	PDO-10529							26732498	18977788	7674720	79990				Stool Collection #14	19	5009	Emory							Some high school	Student							No	No	No
G110404	ESM7F5CB	E5009	E5009C18	metagenomics	34	2015-03-31	5	23	ibdmdb	PDO-10523							16964176	13201583	3688322	74271				Stool Collection #18	23	5009	Emory							Some high school	Student							No	No	No
G111862	ESM7F5CD	E5009	E5009C19	metagenomics	36	2015-04-15	15	25	ibdmdb	PDO-10529							20504247	14152967	6346032	5248				Stool Collection #19	25	5009	Emory							Some high school	Student							No	No	No
G111872	ESM7F5CF	E5009	E5009C20	metagenomics	38	2015-04-28	13	26	ibdmdb	PDO-10529							26331040	17565108	8670828	95104				Stool Collection #20	26	5009	Emory							Some high school	Student							No	No	No
G95642	ESM5MEB9_P	E5013	E5013C1	metagenomics	0	2014-09-12	0	4	ibdmdb	PDO-8182		HiSeq 2x101 Paired Lane	LCSET-8733	C90P4ANXX/1,C90P4ANXX/2,C90P4ANXX/3,C90P4ANXX/4,C90P4ANXX/5,C90P4ANXX/6		6	17445987	17354020	9526	82441				Stool Collection #1	4	5013	Emory	15						Some high school	Student							No	No	No
G110451	ESM5MEB7	E5013	E5013C2	metagenomics	1	2014-09-24	12	5	ibdmdb	PDO-10523							17347855	13633269	3692220	22366				Stool Collection #2	5	5013	Emory	15						Some high school	Student							No	No	No
G110441	ESM5MED2	E5013	E5013C3	metagenomics	3	2014-10-08	14	6	ibdmdb	PDO-10523							22981818	17899624	5073982	8212				Stool Collection #3	6	5013	Emory	15						Some high school	Student							No	No	No
G110454	ESM718V8	E5013	E5013C5	metagenomics	7	2014-11-05	12	8	ibdmdb	PDO-10523							22174391	16286706	5845547	42138				Stool Collection #5	8	5013	Emory	15						Some high school	Student							No	No	No
G111919	ESM718V4	E5013	E5013C6	metagenomics	9	2014-11-19	14	9	ibdmdb	PDO-10529							24601233	16075116	8140729	385388				Stool Collection #6	9	5013	Emory	15						Some high school	Student							No	No	No
G110465	ESM718TK	E5013	E5013C8	metagenomics	14	2014-12-22	19	12	ibdmdb	PDO-10523							18787382	14787612	3774534	225236				Stool Collection #8	12	5013	Emory	15						Some high school	Student							No	No	No
G111913	ESM718TM	E5013	E5013C9	metagenomics	16	2015-01-08	17	13	ibdmdb	PDO-10529							7550641	5434094	2110888	5659				Stool Collection #9	13	5013	Emory	15						Some high school	Student							No	No	No
G110393	ESM718TF	E5013	E5013C12	metagenomics	21	2015-02-11	13	16	ibdmdb	PDO-10523							17986383	12409479	3605136	1971768				Stool Collection #12	16	5013	Emory	15						Some high school	Student							No	No	No
G111857	ESM718T9	E5013	E5013C13	metagenomics	23	2015-02-26	15	18	ibdmdb	PDO-10529							15121622	10642295	4471466	7861				Stool Collection #13	18	5013	Emory	15						Some high school	Student							No	No	No
G110402	ESM718T7	E5013	E5013C14	metagenomics	26	2015-03-18	20	19	ibdmdb	PDO-10523							21264052	16942105	4296334	25613				Stool Collection #14	19	5013	Emory	15						Some high school	Student							No	No	No
G110406	ESM7F5C5	E5013	E5013C16	metagenomics	29	2015-04-09	15	21	ibdmdb	PDO-10523							13502996	10603699	2871183	28114				Stool Collection #16	21	5013	Emory	15						Some high school	Student							No	No	No
G111846	ESM7F5C7	E5013	E5013C17	metagenomics	31	2015-04-22	13	22	ibdmdb	PDO-10529							17534551	12526412	4963498	44641				Stool Collection #17	22	5013	Emory	15						Some high school	Student							No	No	No
G111869	ESM9IEP1	E5013	E5013C20	metagenomics	39	2015-06-18	57	26	ibdmdb	PDO-10529							10858760	7226136	3570501	62123				Stool Collection #20	26	5013	Emory	15						Some high school	Student							No	No	No
G95758	ESM7F5AE_P	E5019	E5019C1	metagenomics	0	2015-01-16	0	4	ibdmdb	PDO-8184		HiSeq 2x101 Paired Lane	LCSET-8734	C8G6HANXX/3,C8G6HANXX/4,C8G6HANXX/5,C8G6HANXX/6,C8G6HANXX/7,C8G6HANXX/8		6	14018591	12084547	42	1934002				Stool Collection #1	4	5019	Emory	8						7th grade or less	Student							No	No	No
G95775	ESM5MEC7_P	E5022	E5022C2	metagenomics	1	2015-03-24	7	5	ibdmdb	PDO-8184		HiSeq 2x101 Paired Lane	LCSET-8734	C8G6HANXX/3,C8G6HANXX/4,C8G6HANXX/5,C8G6HANXX/6,C8G6HANXX/7,C8G6HANXX/8		6	24306166	24092774	219	213173				Stool Collection #2	5	5022	Emory	15						Some high school	Student							No	No	No
G95701	ESM718U9_P	E5023	E5023C2	metagenomics	1	2015-03-25	8	5	ibdmdb	PDO-8182		HiSeq 2x101 Paired Lane	LCSET-8733	C90P4ANXX/1,C90P4ANXX/2,C90P4ANXX/3,C90P4ANXX/4,C90P4ANXX/5,C90P4ANXX/6		6	12669328	7063156	6255	5599917				Stool Collection #2	5	5023	Emory	14						Unknown/Not Reported								No	No	No
G79906	HSM5FZBQ_P	H4001	H4001C4	metagenomics	5	2014-04-22	14	7	ibdmdb	PDO-5457	688642	HiSeq 2x101 Paired Lane	LCSET-6802	C662FACXX/2,C662FACXX/3,C662FACXX/4,C662FACXX/5,C662FACXX/6,C662FACXX/7	42560	6	10441411	3702614	353	6738444				Stool Collection #4	7	4001	Cincinnati	14						Some high school	Student							No	No	No
G79922	HSM5FZBR_P	H4001	H4001C5	metagenomics	7	2014-05-06	14	8	ibdmdb	PDO-5457	688702	HiSeq 2x101 Paired Lane	LCSET-6802	C662FACXX/2,C662FACXX/3,C662FACXX/4,C662FACXX/5,C662FACXX/6,C662FACXX/7	42560	6	20383154	20358013	21565	3576				Stool Collection #5	8	4001	Cincinnati	14						Some high school	Student							No	No	No
G79946	HSM5FZBP_P	H4001	H4001C6	metagenomics	10	2014-05-21	15	9	ibdmdb	PDO-5457	688625	HiSeq 2x101 Paired Lane	LCSET-6802	C662FACXX/2,C662FACXX/3,C662FACXX/4,C662FACXX/5,C662FACXX/6,C662FACXX/7	42560	6	16170973	14739882	18570	1412521				Stool Collection #6	9	4001	Cincinnati	14						Some high school	Student							No	No	No
G79957	HSM5MD7W_P	H4001	H4001C7	metagenomics	11	2014-06-03	13	11	ibdmdb	PDO-5457	688657	HiSeq 2x101 Paired Lane	LCSET-6802	C662FACXX/2,C662FACXX/3,C662FACXX/4,C662FACXX/5,C662FACXX/6,C662FACXX/7	42560	6	20496108	16009266	25829	4461013				Stool Collection #7	11	4001	Cincinnati	14						Some high school	Student							No	No	No
G80027	HSM5MD5H_P	H4001	H4001C8	metagenomics	13	2014-06-17	14	12	ibdmdb	PDO-5458	688754	HiSeq 2x101 Paired Lane	LCSET-6802	C65YPACXX/6,C65YPACXX/7,C65YPACXX/8	42561	3	14758973	7882784	1588	6874601				Stool Collection #8	12	4001	Cincinnati	14						Some high school	Student							No	No	No
G80005	HSM5MD5K_P	H4001	H4001C9	metagenomics	15	2014-07-01	14	13	ibdmdb	PDO-5458	688739	HiSeq 2x101 Paired Lane	LCSET-6802	C65YPACXX/6,C65YPACXX/7,C65YPACXX/8	42561	3	15946079	9468753	1493	6475833				Stool Collection #9	13	4001	Cincinnati	14						Some high school	Student							No	No	No
G80068	HSM5FZC2_P	H4001	H4001C10	metagenomics	17	2014-07-15	14	14	ibdmdb	PDO-5457	688692	HiSeq 2x101 Paired Lane	LCSET-6802	C662FACXX/2,C662FACXX/3,C662FACXX/4,C662FACXX/5,C662FACXX/6,C662FACXX/7	42560	6	16925535	15536670	16197	1372668				Stool Collection #10	14	4001	Cincinnati	14						Some high school	Student							No	No	No
G116708	HSM5FZBZ	H4001	H4001C11	metagenomics	20	2014-07-31	16	15	ibdmdb	PDO-11163							10722783	5938620	1184727	3599436				Stool Collection #11	15	4001	Cincinnati	14						Some high school	Student							No	No	No
G110645	HSM5MD7J	H4001	H4001C13	metagenomics	23	2014-08-26	12	18	ibdmdb	PDO-10527							13802788	7796160	3711339	2295289				Stool Collection #13	18	4001	Cincinnati	14						Some high school	Student							No	No	No
G110643	HSM5MD79	H4001	H4001C18	metagenomics	33	2014-11-04	14	23	ibdmdb	PDO-10527							16993315	5447245	3818163	7727907				Stool Collection #18	23	4001	Cincinnati	14						Some high school	Student							No	No	No
G110644	HSM67VDZ	H4001	H4001C19	metagenomics	36	2014-11-19	15	25	ibdmdb	PDO-10527							14564452	4603687	3933866	6026899				Stool Collection #19	25	4001	Cincinnati	14						Some high school	Student							No	No	No
G110654	HSM67VE4	H4001	H4001C20	metagenomics	37	2014-12-02	13	26	ibdmdb	PDO-10527							20927716	4788388	5795466	10343862				Stool Collection #20	26	4001	Cincinnati	14						Some high school	Student							No	No	No
G79963	HSM5MD4U_P	H4004	H4004C2	metagenomics	2	2014-06-03	14	5	ibdmdb	PDO-5457	688677	HiSeq 2x101 Paired Lane	LCSET-6802	C662FACXX/2,C662FACXX/3,C662FACXX/4,C662FACXX/5,C662FACXX/6,C662FACXX/7	42560	6	9379978	9367072	9409	3497				Stool Collection #2	5	4004	Cincinnati	14						Some high school	Student							No	No	No
G80028	HSM5MD4W_P	H4004	H4004C3	metagenomics	4	2014-06-17	14	6	ibdmdb	PDO-5457	688629	HiSeq 2x101 Paired Lane	LCSET-6802	C662FACXX/2,C662FACXX/3,C662FACXX/4,C662FACXX/5,C662FACXX/6,C662FACXX/7	42560	6	15830355	15820740	7696	1919				Stool Collection #3	6	4004	Cincinnati	14						Some high school	Student							No	No	No
G110647	HSM5MD4Y	H4004	H4004C4	metagenomics	6	2014-07-01	14	7	ibdmdb	PDO-10527							10495297	7291657	3193876	9764				Stool Collection #4	7	4004	Cincinnati	14						Some high school	Student							No	No	No
G116702	HSM5MD53	H4004	H4004C6	metagenomics	10	2014-08-01	16	9	ibdmdb	PDO-11163							10082069	8953138	1118870	10061				Stool Collection #6	9	4004	Cincinnati	14						Some high school	Student							No	No	No
G110542	HSM5MD5P	H4004	H4004C9	metagenomics	16	2014-09-09	13	13	ibdmdb	PDO-10519							19010743	14930732	4065254	14757				Stool Collection #9	13	4004	Cincinnati	14						Some high school	Student							No	No	No
G110530	HSM6XRSG	H4004	H4004C13	metagenomics	24	2014-11-05	15	18	ibdmdb	PDO-10519							18103168	14298105	3783232	21831				Stool Collection #13	18	4004	Cincinnati	14						Some high school	Student							No	No	No
G110535	HSM6XRSI	H4004	H4004C14	metagenomics	26	2014-11-18	13	19	ibdmdb	PDO-10519							15301601	11995485	3279150	26966				Stool Collection #14	19	4004	Cincinnati	14						Some high school	Student							No	No	No
G111764	HSM67VDP	H4004	H4004C18	metagenomics	34	2015-01-15	9	23	ibdmdb	PDO-10528							14497161	8771701	5720353	5107				Stool Collection #18	23	4004	Cincinnati	14						Some high school	Student							No	No	No
G110476	HSM7CYZT	H4004	H4004C19	metagenomics	36	2015-01-28	13	25	ibdmdb	PDO-10519							9392252	7354566	2024359	13327				Stool Collection #19	25	4004	Cincinnati	14						Some high school	Student							No	No	No
G110472	HSM7CYZV	H4004	H4004C20	metagenomics	38	2015-02-11	14	26	ibdmdb	PDO-10519							18524835	14665853	3842140	16842				Stool Collection #20	26	4004	Cincinnati	14						Some high school	Student							No	No	No
G110493	HSM7CZ14	H4004	H4004C24	metagenomics	46	2015-04-07	14	30	ibdmdb	PDO-10519							11649994	8954624	2674766	20604				Stool Collection #24	30	4004	Cincinnati	14						Some high school	Student							No	No	No
G80001	HSM5MD4B_P	H4006	H4006C3	metagenomics	4	2014-07-02	15	6	ibdmdb	PDO-5457	688646	HiSeq 2x101 Paired Lane	LCSET-6802	C662FACXX/2,C662FACXX/3,C662FACXX/4,C662FACXX/5,C662FACXX/6,C662FACXX/7	42560	6	10131892	9927567	1326	202999				Stool Collection #3	6	4006	Cincinnati	8						7th grade or less	Student							No	No	No
G80065	HSM5MD4A_P	H4006	H4006C4	metagenomics	6	2014-07-15	13	7	ibdmdb	PDO-5457	688627	HiSeq 2x101 Paired Lane	LCSET-6802	C662FACXX/2,C662FACXX/3,C662FACXX/4,C662FACXX/5,C662FACXX/6,C662FACXX/7	42560	6	12436250	12409291	20825	6134				Stool Collection #4	7	4006	Cincinnati	8						7th grade or less	Student							No	No	No
G95730	HSM5MD49_P	H4006	H4006C5	metagenomics	8	2014-07-31	16	8	ibdmdb	PDO-8184		HiSeq 2x101 Paired Lane	LCSET-8734	C8G6HANXX/3,C8G6HANXX/4,C8G6HANXX/5,C8G6HANXX/6,C8G6HANXX/7,C8G6HANXX/8		6	17680553	17666845	136	13572				Stool Collection #5	8	4006	Cincinnati	8						7th grade or less	Student							No	No	No
G110543	HSM5MD48	H4006	H4006C6	metagenomics	10	2014-08-12	12	9	ibdmdb	PDO-10519							14373564	11015049	2893376	465139				Stool Collection #6	9	4006	Cincinnati	8						7th grade or less	Student							No	No	No
G110538	HSM5MD7K	H4006	H4006C7	metagenomics	12	2014-08-26	14	11	ibdmdb	PDO-10519							15824808	11880477	3520414	423917				Stool Collection #7	11	4006	Cincinnati	8						7th grade or less	Student							No	No	No
G111756	HSM5MD7M	H4006	H4006C8	metagenomics	14	2014-09-09	14	12	ibdmdb	PDO-10528							13911515	791121	5536706	7583688				Stool Collection #8	12	4006	Cincinnati	8						7th grade or less	Student							No	No	No
G110526	HSM5MD7O	H4006	H4006C9	metagenomics	16	2014-09-23	14	13	ibdmdb	PDO-10519							19863110	285604	4883832	14693674				Stool Collection #9	13	4006	Cincinnati	8						7th grade or less	Student							No	No	No
G110528	HSM5MD7Q	H4006	H4006C10	metagenomics	18	2014-10-07	14	14	ibdmdb	PDO-10519							15746590	6243882	3833294	5669414				Stool Collection #10	14	4006	Cincinnati	8						7th grade or less	Student							No	No	No
G110512	HSM5MD7S	H4006	H4006C11	metagenomics	20	2014-10-24	17	15	ibdmdb	PDO-10519							14689473	8232814	3589560	2867099				Stool Collection #11	15	4006	Cincinnati	8						7th grade or less	Student							No	No	No
G110531	HSM5MD7U	H4006	H4006C12	metagenomics	22	2014-11-07	14	16	ibdmdb	PDO-10519							12972928	9448370	3151451	373107				Stool Collection #12	16	4006	Cincinnati	8						7th grade or less	Student							No	No	No
G110557	HSM67VEC	H4006	H4006C13	metagenomics	24	2014-11-20	13	18	ibdmdb	PDO-10519							11281636	8397530	2649414	234692				Stool Collection #13	18	4006	Cincinnati	8						7th grade or less	Student							No	No	No
G110559	HSM67VEE	H4006	H4006C14	metagenomics	26	2014-12-02	12	19	ibdmdb	PDO-10519							14834571	10562616	3182246	1089709				Stool Collection #14	19	4006	Cincinnati	8						7th grade or less	Student							No	No	No
G111822	HSM67VEG	H4006	H4006C15	metagenomics	28	2014-12-16	14	20	ibdmdb	PDO-10528							4076620	2452178	1613241	11201				Stool Collection #15	20	4006	Cincinnati	8						7th grade or less	Student							No	No	No
G110518	HSM67VEI	H4006	H4006C16	metagenomics	32	2015-01-13	28	21	ibdmdb	PDO-10519							15314724	9780466	3526397	2007861				Stool Collection #16	21	4006	Cincinnati	8						7th grade or less	Student							No	No	No
G110522	HSM67VEK	H4006	H4006C17	metagenomics	33	2015-01-20	7	22	ibdmdb	PDO-10519							17886620	12998741	4047512	840367				Stool Collection #17	22	4006	Cincinnati	8						7th grade or less	Student							No	No	No
G110478	HSM67VEM	H4006	H4006C18	metagenomics	34	2015-01-29	9	23	ibdmdb	PDO-10519							21742855	17020557	4709928	12370				Stool Collection #18	23	4006	Cincinnati	8						7th grade or less	Student							No	No	No
H4006C18_MGX	HSM67VEM_TR	H4006	H4006C18	metagenomics	34	2015-01-29	9	23	ibdmdb								11937814	10332908	1600942	3964				Stool Collection #18	23	4006	Cincinnati	8						7th grade or less	Student							No	No	No
G110473	HSM7CYX2	H4006	H4006C19	metagenomics	36	2015-02-11	13	25	ibdmdb	PDO-10519							23537532	18268120	5095141	174271				Stool Collection #19	25	4006	Cincinnati	8						7th grade or less	Student							No	No	No
G110469	HSM7CYX4	H4006	H4006C20	metagenomics	38	2015-02-24	13	26	ibdmdb	PDO-10519							16810857	13287027	3460899	62931				Stool Collection #20	26	4006	Cincinnati	8						7th grade or less	Student							No	No	No
G110486	HSM7CYX6	H4006	H4006C21	metagenomics	40	2015-03-11	15	27	ibdmdb	PDO-10519							15369557	11713750	3587054	68753				Stool Collection #21	27	4006	Cincinnati	8						7th grade or less	Student							No	No	No
G110492	HSM7CYX8	H4006	H4006C22	metagenomics	42	2015-03-24	13	28	ibdmdb	PDO-10519							15308530	11848931	3413671	45928				Stool Collection #22	28	4006	Cincinnati	8						7th grade or less	Student							No	No	No
G110482	HSM7CYXA	H4006	H4006C23	metagenomics	44	2015-04-07	14	29	ibdmdb	PDO-10519							15020226	10983739	4023385	13102				Stool Collection #23	29	4006	Cincinnati	8						7th grade or less	Student							No	No	No
G110484	HSM7CYXC	H4006	H4006C24	metagenomics	46	2015-04-21	14	30	ibdmdb	PDO-10519							12078569	9139454	2676294	262821				Stool Collection #24	30	4006	Cincinnati	8						7th grade or less	Student							No	No	No
G80031	HSM5MD7Z_P	H4007	H4007C1	metagenomics	0	2014-06-17	0	4	ibdmdb	PDO-5457	688638	HiSeq 2x101 Paired Lane	LCSET-6802	C662FACXX/2,C662FACXX/3,C662FACXX/4,C662FACXX/5,C662FACXX/6,C662FACXX/7	42560	6	19332759	17059956	31562	2241241				Stool Collection #1	4	4007	Cincinnati	15						Some high school	Student							No	No	No
G80038	HSM5MD4P_P	H4007	H4007C4	metagenomics	6	2014-07-30	15	7	ibdmdb	PDO-5457	688669	HiSeq 2x101 Paired Lane	LCSET-6802	C662FACXX/2,C662FACXX/3,C662FACXX/4,C662FACXX/5,C662FACXX/6,C662FACXX/7	42560	6	16376455	15664391	20323	691741				Stool Collection #4	7	4007	Cincinnati	15						Some high school	Student							No	No	No
G111765	HSM5MD4O	H4007	H4007C5	metagenomics	9	2014-08-20	21	8	ibdmdb	PDO-10528							27687699	13777876	10924649	2985174				Stool Collection #5	8	4007	Cincinnati	15						Some high school	Student							No	No	No
G110540	HSM5MD4N	H4007	H4007C6	metagenomics	10	2014-08-28	8	9	ibdmdb	PDO-10519							18920950	14423993	3754684	742273				Stool Collection #6	9	4007	Cincinnati	15						Some high school	Student							No	No	No
G110508	HSM6XRSN	H4007	H4007C9	metagenomics	16	2014-10-08	15	13	ibdmdb	PDO-10519							21551178	16826511	4379022	345645				Stool Collection #9	13	4007	Cincinnati	15						Some high school	Student							No	No	No
G110534	HSM6XRST	H4007	H4007C12	metagenomics	22	2014-11-18	14	16	ibdmdb	PDO-10519							27099074	18518965	8036848	543261				Stool Collection #12	16	4007	Cincinnati	15						Some high school	Student							No	No	No
G111831	HSM67VHQ	H4007	H4007C13	metagenomics	24	2014-12-04	16	18	ibdmdb	PDO-10528							16622396	10025310	6579172	17914				Stool Collection #13	18	4007	Cincinnati	15						Some high school	Student							No	No	No
G111820	HSM67VHS	H4007	H4007C14	metagenomics	26	2014-12-16	12	19	ibdmdb	PDO-10528							16506388	9786365	6546470	173553				Stool Collection #14	19	4007	Cincinnati	15						Some high school	Student							No	No	No
G110519	HSM67VHW	H4007	H4007C16	metagenomics	31	2015-01-20	5	21	ibdmdb	PDO-10519							19055636	13303844	5575226	176566				Stool Collection #16	21	4007	Cincinnati	15						Some high school	Student							No	No	No
G111793	HSM67VI1	H4007	H4007C18	metagenomics	34	2015-02-12	23	23	ibdmdb	PDO-10528							17450509	10561736	6387809	500964				Stool Collection #18	23	4007	Cincinnati	15						Some high school	Student							No	No	No
G111768	HSM7CYXQ	H4007	H4007C19	metagenomics	37	2015-03-06	22	25	ibdmdb	PDO-10528							13924487	8212298	5634967	77222				Stool Collection #19	25	4007	Cincinnati	15						Some high school	Student							No	No	No
G111803	HSM7CYXS	H4007	H4007C20	metagenomics	38	2015-03-11	5	26	ibdmdb	PDO-10528							19138803	10791089	7273134	1074580				Stool Collection #20	26	4007	Cincinnati	15						Some high school	Student							No	No	No
G80020	HSM5MD8A_P	H4008	H4008C1	metagenomics	0	2014-06-24	0	4	ibdmdb	PDO-5457	688682	HiSeq 2x101 Paired Lane	LCSET-6802	C662FACXX/2,C662FACXX/3,C662FACXX/4,C662FACXX/5,C662FACXX/6,C662FACXX/7	42560	6	17339419	15404727	32102	1902590				Stool Collection #1	4	4008	Cincinnati							7th grade or less	Student							No	No	No
G79983	HSM5MD57_P	H4008	H4008C2	metagenomics	2	2014-07-11	17	5	ibdmdb	PDO-5457	688699	HiSeq 2x101 Paired Lane	LCSET-6802	C662FACXX/2,C662FACXX/3,C662FACXX/4,C662FACXX/5,C662FACXX/6,C662FACXX/7	42560	6	10849591	10824193	17614	7784				Stool Collection #2	5	4008	Cincinnati							7th grade or less	Student							No	No	No
G80054	HSM5MD59_P	H4008	H4008C3	metagenomics	4	2014-07-22	11	6	ibdmdb	PDO-5457	688635	HiSeq 2x101 Paired Lane	LCSET-6802	C662FACXX/2,C662FACXX/3,C662FACXX/4,C662FACXX/5,C662FACXX/6,C662FACXX/7	42560	6	18680779	18633451	36607	10721				Stool Collection #3	6	4008	Cincinnati							7th grade or less	Student							No	No	No
G110547	HSM5MD5B_P	H4008	H4008C4	metagenomics	6	2014-08-05	14	7	ibdmdb	PDO-10519		HiSeq 2x101 Paired Lane	LCSET-8734	C8G6HANXX/3,C8G6HANXX/4,C8G6HANXX/5,C8G6HANXX/6,C8G6HANXX/7,C8G6HANXX/8		6	16550892	16548850	120	1922				Stool Collection #4	7	4008	Cincinnati							7th grade or less	Student							No	No	No
G110547	HSM5MD5B	H4008	H4008C4	metagenomics	6	2014-08-05	14	7	ibdmdb	PDO-10519		HiSeq 2x101 Paired Lane	LCSET-8734	C8G6HANXX/3,C8G6HANXX/4,C8G6HANXX/5,C8G6HANXX/6,C8G6HANXX/7,C8G6HANXX/8		6	20080218	15746810	4307208	26200				Stool Collection #4	7	4008	Cincinnati							7th grade or less	Student							No	No	No
G110548	HSM5MD5D_P	H4008	H4008C5	metagenomics	8	2014-08-19	14	8	ibdmdb	PDO-10519		HiSeq 2x101 Paired Lane	LCSET-8734	C8G6HANXX/3,C8G6HANXX/4,C8G6HANXX/5,C8G6HANXX/6,C8G6HANXX/7,C8G6HANXX/8		6	15158153	15156053	82	2018				Stool Collection #5	8	4008	Cincinnati							7th grade or less	Student							No	No	No
G110548	HSM5MD5D	H4008	H4008C5	metagenomics	8	2014-08-19	14	8	ibdmdb	PDO-10519		HiSeq 2x101 Paired Lane	LCSET-8734	C8G6HANXX/3,C8G6HANXX/4,C8G6HANXX/5,C8G6HANXX/6,C8G6HANXX/7,C8G6HANXX/8		6	15476703	10734168	4731160	11375				Stool Collection #5	8	4008	Cincinnati							7th grade or less	Student							No	No	No
G95740	HSM5MD5F_P	H4008	H4008C6	metagenomics	10	2014-09-02	14	9	ibdmdb	PDO-8184		HiSeq 2x101 Paired Lane	LCSET-8734	C8G6HANXX/3,C8G6HANXX/4,C8G6HANXX/5,C8G6HANXX/6,C8G6HANXX/7,C8G6HANXX/8		6	12646164	12640225	26	5913				Stool Collection #6	9	4008	Cincinnati							7th grade or less	Student							No	No	No
G110551	HSM6XRSX_P	H4008	H4008C7	metagenomics	11	2014-09-15	13	11	ibdmdb	PDO-10519		HiSeq 2x101 Paired Lane	LCSET-8734	C8G6HANXX/3,C8G6HANXX/4,C8G6HANXX/5,C8G6HANXX/6,C8G6HANXX/7,C8G6HANXX/8		6	14149681	14140683	72	8926				Stool Collection #7	11	4008	Cincinnati							7th grade or less	Student							No	No	No
G110551	HSM6XRSX	H4008	H4008C7	metagenomics	11	2014-09-15	13	11	ibdmdb	PDO-10519		HiSeq 2x101 Paired Lane	LCSET-8734	C8G6HANXX/3,C8G6HANXX/4,C8G6HANXX/5,C8G6HANXX/6,C8G6HANXX/7,C8G6HANXX/8		6	14824385	11374178	3423508	26699				Stool Collection #7	11	4008	Cincinnati							7th grade or less	Student							No	No	No
G95646	HSM6XRT6_P	H4008	H4008C8	metagenomics	14	2014-09-30	15	12	ibdmdb	PDO-8182		HiSeq 2x101 Paired Lane	LCSET-8733	C90P4ANXX/1,C90P4ANXX/2,C90P4ANXX/3,C90P4ANXX/4,C90P4ANXX/5,C90P4ANXX/6		6	9414175	9406756	4994	2425				Stool Collection #8	12	4008	Cincinnati							7th grade or less	Student							No	No	No
G95650	HSM6XRSZ_P	H4008	H4008C9	metagenomics	16	2014-10-14	14	13	ibdmdb	PDO-8182		HiSeq 2x101 Paired Lane	LCSET-8733	C90P4ANXX/1,C90P4ANXX/2,C90P4ANXX/3,C90P4ANXX/4,C90P4ANXX/5,C90P4ANXX/6		6	11789151	11780397	6168	2586				Stool Collection #9	13	4008	Cincinnati							7th grade or less	Student							No	No	No
G95658	HSM6XRT4_P	H4008	H4008C10	metagenomics	18	2014-10-29	15	14	ibdmdb	PDO-8182		HiSeq 2x101 Paired Lane	LCSET-8733	C90P4ANXX/1,C90P4ANXX/2,C90P4ANXX/3,C90P4ANXX/4,C90P4ANXX/5,C90P4ANXX/6		6	16379244	16366926	8807	3511				Stool Collection #10	14	4008	Cincinnati							7th grade or less	Student							No	No	No
G95752	HSM6XRT2_P	H4008	H4008C11	metagenomics	20	2014-11-12	14	15	ibdmdb	PDO-8184		HiSeq 2x101 Paired Lane	LCSET-8734	C8G6HANXX/3,C8G6HANXX/4,C8G6HANXX/5,C8G6HANXX/6,C8G6HANXX/7,C8G6HANXX/8		6	9843149	9839809	51	3289				Stool Collection #11	15	4008	Cincinnati							7th grade or less	Student							No	No	No
G111834	HSM67VFX_P	H4008	H4008C13	metagenomics	24	2014-12-09	14	18	ibdmdb	PDO-10528		HiSeq 2x101 Paired Lane	LCSET-8734	C8G6HANXX/3,C8G6HANXX/4,C8G6HANXX/5,C8G6HANXX/6,C8G6HANXX/7,C8G6HANXX/8		6	12228246	12226301	25	1920				Stool Collection #13	18	4008	Cincinnati							7th grade or less	Student							No	No	No
G111834	HSM67VFX	H4008	H4008C13	metagenomics	24	2014-12-09	14	18	ibdmdb	PDO-10528		HiSeq 2x101 Paired Lane	LCSET-8734	C8G6HANXX/3,C8G6HANXX/4,C8G6HANXX/5,C8G6HANXX/6,C8G6HANXX/7,C8G6HANXX/8		6	18797384	9856185	8934312	6887				Stool Collection #13	18	4008	Cincinnati							7th grade or less	Student							No	No	No
G110554	HSM67VFZ	H4008	H4008C14	metagenomics	26	2014-12-23	14	19	ibdmdb	PDO-10519							19485130	14927168	4542442	15520				Stool Collection #14	19	4008	Cincinnati							7th grade or less	Student							No	No	No
G95753	HSM67VG2_P	H4008	H4008C15	metagenomics	28	2015-01-06	14	20	ibdmdb	PDO-8184		HiSeq 2x101 Paired Lane	LCSET-8734	C8G6HANXX/3,C8G6HANXX/4,C8G6HANXX/5,C8G6HANXX/6,C8G6HANXX/7,C8G6HANXX/8		6	15618360	15527567	105	90688				Stool Collection #15	20	4008	Cincinnati							7th grade or less	Student							No	No	No
G95679	HSM67VG6_P	H4008	H4008C17	metagenomics	32	2015-02-03	14	22	ibdmdb	PDO-8182		HiSeq 2x101 Paired Lane	LCSET-8733	C90P4ANXX/1,C90P4ANXX/2,C90P4ANXX/3,C90P4ANXX/4,C90P4ANXX/5,C90P4ANXX/6		6	11371594	11252583	6068	112943				Stool Collection #17	22	4008	Cincinnati							7th grade or less	Student							No	No	No
G110471	HSM67VG8	H4008	H4008C18	metagenomics	34	2015-02-18	15	23	ibdmdb	PDO-10519							23595325	18484823	5089752	20750				Stool Collection #18	23	4008	Cincinnati							7th grade or less	Student							No	No	No
G95685	CSM7CZ2F_P	H4008	H4008C19	metagenomics	36	2015-03-03	13	25	ibdmdb	PDO-8182		HiSeq 2x101 Paired Lane	LCSET-8733	C90P4ANXX/1,C90P4ANXX/2,C90P4ANXX/3,C90P4ANXX/4,C90P4ANXX/5,C90P4ANXX/6		6	10765396	10759472	4942	982				Stool Collection #19	25	4008	Cincinnati							7th grade or less	Student							No	No	No
G111775	HSM7CZ2H	H4008	H4008C20	metagenomics	38	2015-03-17	14	26	ibdmdb	PDO-10528							11023806	6353868	4665955	3983				Stool Collection #20	26	4008	Cincinnati							7th grade or less	Student							No	No	No
G95698	HSM7CZ2J_P	H4008	H4008C21	metagenomics	40	2015-03-31	14	27	ibdmdb	PDO-8182		HiSeq 2x101 Paired Lane	LCSET-8733	C90P4ANXX/1,C90P4ANXX/2,C90P4ANXX/3,C90P4ANXX/4,C90P4ANXX/5,C90P4ANXX/6		6	4338561	4333572	2077	2912				Stool Collection #21	27	4008	Cincinnati							7th grade or less	Student							No	No	No
G95689	HSM7CZ2L_P	H4008	H4008C22	metagenomics	42	2015-04-17	17	28	ibdmdb	PDO-8182		HiSeq 2x101 Paired Lane	LCSET-8733	C90P4ANXX/1,C90P4ANXX/2,C90P4ANXX/3,C90P4ANXX/4,C90P4ANXX/5,C90P4ANXX/6		6	7951837	7946959	3623	1255				Stool Collection #22	28	4008	Cincinnati							7th grade or less	Student							No	No	No
G80011	HSM5MD82_P	H4009	H4009C1	metagenomics	0	2014-06-27	0	4	ibdmdb	PDO-5457	688683	HiSeq 2x101 Paired Lane	LCSET-6802	C662FACXX/2,C662FACXX/3,C662FACXX/4,C662FACXX/5,C662FACXX/6,C662FACXX/7	42560	6	17639576	17589864	33850	15862				Stool Collection #1	4	4009	Cincinnati							7th grade or less	Student							No	No	No
G79996	HSM5MD8P_P	H4009	H4009C2	metagenomics	1	2014-07-08	11	5	ibdmdb	PDO-5457	688711	HiSeq 2x101 Paired Lane	LCSET-6802	C662FACXX/2,C662FACXX/3,C662FACXX/4,C662FACXX/5,C662FACXX/6,C662FACXX/7	42560	6	12116375	11999328	17612	99435				Stool Collection #2	5	4009	Cincinnati							7th grade or less	Student							No	No	No
G80055	HSM5MD8N_P	H4009	H4009C3	metagenomics	3	2014-07-22	14	6	ibdmdb	PDO-5457	688660	HiSeq 2x101 Paired Lane	LCSET-6802	C662FACXX/2,C662FACXX/3,C662FACXX/4,C662FACXX/5,C662FACXX/6,C662FACXX/7	42560	6	25335795	25293963	32807	9025				Stool Collection #3	6	4009	Cincinnati							7th grade or less	Student							No	No	No
G95731	HSM5MD8L_P	H4009	H4009C4	metagenomics	5	2014-08-05	14	7	ibdmdb	PDO-8184		HiSeq 2x101 Paired Lane	LCSET-8734	C8G6HANXX/3,C8G6HANXX/4,C8G6HANXX/5,C8G6HANXX/6,C8G6HANXX/7,C8G6HANXX/8		6	20160400	20158407	94	1899				Stool Collection #4	7	4009	Cincinnati							7th grade or less	Student							No	No	No
G95736	HSM5MD8B_P	H4009	H4009C5	metagenomics	7	2014-08-19	14	8	ibdmdb	PDO-8184		HiSeq 2x101 Paired Lane	LCSET-8734	C8G6HANXX/3,C8G6HANXX/4,C8G6HANXX/5,C8G6HANXX/6,C8G6HANXX/7,C8G6HANXX/8		6	23206294	23166836	144	39314				Stool Collection #5	8	4009	Cincinnati							7th grade or less	Student							No	No	No
G95640	HSM5MD8D_P	H4009	H4009C6	metagenomics	9	2014-09-03	15	9	ibdmdb	PDO-8182		HiSeq 2x101 Paired Lane	LCSET-8733	C90P4ANXX/1,C90P4ANXX/2,C90P4ANXX/3,C90P4ANXX/4,C90P4ANXX/5,C90P4ANXX/6		6	12308535	12299635	6845	2055				Stool Collection #6	9	4009	Cincinnati							7th grade or less	Student							No	No	No
G110523	HSM6XRT8	H4009	H4009C7	metagenomics	11	2014-09-16	13	11	ibdmdb	PDO-10519							13499607	9839797	3640454	19356				Stool Collection #7	11	4009	Cincinnati							7th grade or less	Student							No	No	No
G95647	HSM6XRTA_P	H4009	H4009C8	metagenomics	13	2014-09-30	14	12	ibdmdb	PDO-8182		HiSeq 2x101 Paired Lane	LCSET-8733	C90P4ANXX/1,C90P4ANXX/2,C90P4ANXX/3,C90P4ANXX/4,C90P4ANXX/5,C90P4ANXX/6		6	7068053	7036043	3118	28892				Stool Collection #8	12	4009	Cincinnati							7th grade or less	Student							No	No	No
G95651	HSM6XRTC_P	H4009	H4009C9	metagenomics	15	2014-10-14	14	13	ibdmdb	PDO-8182		HiSeq 2x101 Paired Lane	LCSET-8733	C90P4ANXX/1,C90P4ANXX/2,C90P4ANXX/3,C90P4ANXX/4,C90P4ANXX/5,C90P4ANXX/6		6	8052769	8048210	3877	682				Stool Collection #9	13	4009	Cincinnati							7th grade or less	Student							No	No	No
G95750	HSM6XRTE_P	H4009	H4009C10	metagenomics	17	2014-10-29	15	14	ibdmdb	PDO-8184		HiSeq 2x101 Paired Lane	LCSET-8734	C8G6HANXX/3,C8G6HANXX/4,C8G6HANXX/5,C8G6HANXX/6,C8G6HANXX/7,C8G6HANXX/8		6	13491309	13460154	97	31058				Stool Collection #10	14	4009	Cincinnati							7th grade or less	Student							No	No	No
G111826	HSM6XRTG_P	H4009	H4009C11	metagenomics	19	2014-11-12	14	15	ibdmdb	PDO-10528		HiSeq 2x101 Paired Lane	LCSET-8734	C8G6HANXX/3,C8G6HANXX/4,C8G6HANXX/5,C8G6HANXX/6,C8G6HANXX/7,C8G6HANXX/8		6	18180857	18178364	111	2382				Stool Collection #11	15	4009	Cincinnati							7th grade or less	Student							No	No	No
G111826	HSM6XRTG	H4009	H4009C11	metagenomics	19	2014-11-12	14	15	ibdmdb	PDO-10528		HiSeq 2x101 Paired Lane	LCSET-8734	C8G6HANXX/3,C8G6HANXX/4,C8G6HANXX/5,C8G6HANXX/6,C8G6HANXX/7,C8G6HANXX/8		6	20258108	12090034	8162002	6072				Stool Collection #11	15	4009	Cincinnati							7th grade or less	Student							No	No	No
G110546	HSM67VGA_P	H4009	H4009C13	metagenomics	23	2014-12-10	15	18	ibdmdb	PDO-10519		HiSeq 2x101 Paired Lane	LCSET-8734	C8G6HANXX/3,C8G6HANXX/4,C8G6HANXX/5,C8G6HANXX/6,C8G6HANXX/7,C8G6HANXX/8		6	5615197	5613134	28	2035				Stool Collection #13	18	4009	Cincinnati							7th grade or less	Student							No	No	No
G110546	HSM67VGA	H4009	H4009C13	metagenomics	23	2014-12-10	15	18	ibdmdb	PDO-10519		HiSeq 2x101 Paired Lane	LCSET-8734	C8G6HANXX/3,C8G6HANXX/4,C8G6HANXX/5,C8G6HANXX/6,C8G6HANXX/7,C8G6HANXX/8		6	9239905	6257809	2972773	9323				Stool Collection #13	18	4009	Cincinnati							7th grade or less	Student							No	No	No
G110516	HSM67VGC	H4009	H4009C15	metagenomics	27	2015-01-07	28	20	ibdmdb	PDO-10519							14460267	10772354	3671474	16439				Stool Collection #15	20	4009	Cincinnati							7th grade or less	Student							No	No	No
G95759	HSM67VGE_P	H4009	H4009C16	metagenomics	29	2015-01-20	13	21	ibdmdb	PDO-8184		HiSeq 2x101 Paired Lane	LCSET-8734	C8G6HANXX/3,C8G6HANXX/4,C8G6HANXX/5,C8G6HANXX/6,C8G6HANXX/7,C8G6HANXX/8		6	16915318	16814342	109	100867				Stool Collection #16	21	4009	Cincinnati							7th grade or less	Student							No	No	No
G110468	HSM67VGG	H4009	H4009C17	metagenomics	31	2015-02-04	15	22	ibdmdb	PDO-10519							15011504	11439786	3559683	12035				Stool Collection #17	22	4009	Cincinnati							7th grade or less	Student							No	No	No
G95764	HSM67VGI_P	H4009	H4009C18	metagenomics	33	2015-02-17	13	23	ibdmdb	PDO-8184		HiSeq 2x101 Paired Lane	LCSET-8734	C8G6HANXX/3,C8G6HANXX/4,C8G6HANXX/5,C8G6HANXX/6,C8G6HANXX/7,C8G6HANXX/8		6	1536086	1535178	3	905				Stool Collection #18	23	4009	Cincinnati							7th grade or less	Student							No	No	No
G110474	HSM67VGK	H4009	H4009C19	metagenomics	35	2015-03-03	14	25	ibdmdb	PDO-10519							14458075	11073432	3373191	11452				Stool Collection #19	25	4009	Cincinnati							7th grade or less	Student							No	No	No
H4009C19_MGX	HSM67VGK_TR	H4009	H4009C19	metagenomics	35	2015-03-03	14	25	ibdmdb								14025925	12130776	1885778	9371				Stool Collection #19	25	4009	Cincinnati							7th grade or less	Student							No	No	No
G95693	HSM7CYYR_P	H4009	H4009C20	metagenomics	37	2015-03-17	14	26	ibdmdb	PDO-8182		HiSeq 2x101 Paired Lane	LCSET-8733	C90P4ANXX/1,C90P4ANXX/2,C90P4ANXX/3,C90P4ANXX/4,C90P4ANXX/5,C90P4ANXX/6		6	14707161	14693183	7323	6655				Stool Collection #20	26	4009	Cincinnati							7th grade or less	Student							No	No	No
G95691	HSM7CYYV_P	H4009	H4009C22	metagenomics	41	2015-04-14	13	28	ibdmdb	PDO-8182		HiSeq 2x101 Paired Lane	LCSET-8733	C90P4ANXX/1,C90P4ANXX/2,C90P4ANXX/3,C90P4ANXX/4,C90P4ANXX/5,C90P4ANXX/6		6	4556272	4551241	2073	2958				Stool Collection #22	28	4009	Cincinnati							7th grade or less	Student							No	No	No
G79995	HSM5MD87_P	H4010	H4010C1	metagenomics	0	2014-07-08	0	4	ibdmdb	PDO-5457	688637	HiSeq 2x101 Paired Lane	LCSET-6802	C662FACXX/2,C662FACXX/3,C662FACXX/4,C662FACXX/5,C662FACXX/6,C662FACXX/7	42560	6	14854158	14192930	19816	641412				Stool Collection #1	4	4010	Cincinnati	13						7th grade or less	Student							No	No	No
G80051	HSM5MD47_P	H4010	H4010C2	metagenomics	2	2014-07-22	14	5	ibdmdb	PDO-5458	688747	HiSeq 2x101 Paired Lane	LCSET-6802	C65YPACXX/6,C65YPACXX/7,C65YPACXX/8	42561	3	14593643	5498646	1234	9093763				Stool Collection #2	5	4010	Cincinnati	13						7th grade or less	Student							No	No	No
G95635	HSM5MD44_P	H4010	H4010C3	metagenomics	4	2014-08-08	17	6	ibdmdb	PDO-8182		HiSeq 2x101 Paired Lane	LCSET-8733	C90P4ANXX/1,C90P4ANXX/2,C90P4ANXX/3,C90P4ANXX/4,C90P4ANXX/5,C90P4ANXX/6		6	10938471	5923905	6539	5008027				Stool Collection #3	6	4010	Cincinnati	13						7th grade or less	Student							No	No	No
G110549	HSM5MD43_P	H4010	H4010C4	metagenomics	6	2014-08-21	13	7	ibdmdb	PDO-10519		HiSeq 2x101 Paired Lane	LCSET-8734	C8G6HANXX/3,C8G6HANXX/4,C8G6HANXX/5,C8G6HANXX/6,C8G6HANXX/7,C8G6HANXX/8		6	17019373	16715936	107	303330				Stool Collection #4	7	4010	Cincinnati	13						7th grade or less	Student							No	No	No
G110549	HSM5MD43	H4010	H4010C4	metagenomics	6	2014-08-21	13	7	ibdmdb	PDO-10519		HiSeq 2x101 Paired Lane	LCSET-8734	C8G6HANXX/3,C8G6HANXX/4,C8G6HANXX/5,C8G6HANXX/6,C8G6HANXX/7,C8G6HANXX/8		6	17540255	12500366	4077719	962170				Stool Collection #4	7	4010	Cincinnati	13						7th grade or less	Student							No	No	No
G110525	HSM5MD3Y	H4010	H4010C6	metagenomics	11	2014-09-23	33	9	ibdmdb	PDO-10519							16379376	3072948	3804103	9502325				Stool Collection #6	9	4010	Cincinnati	13						7th grade or less	Student							No	No	No
G110510	HSM5MD41	H4010	H4010C8	metagenomics	14	2014-10-15	22	12	ibdmdb	PDO-10519							18444184	14185240	4173507	85437				Stool Collection #8	12	4010	Cincinnati	13						7th grade or less	Student							No	No	No
G110562	HSM6XRTM	H4010	H4010C12	metagenomics	22	2014-12-09	14	16	ibdmdb	PDO-10519							18710710	7153480	4026099	7531131				Stool Collection #12	16	4010	Cincinnati	13						7th grade or less	Student							No	No	No
G110517	HSM6XRTQ	H4010	H4010C14	metagenomics	26	2015-01-12	34	19	ibdmdb	PDO-10519							21161911	2493579	6657936	12010396				Stool Collection #14	19	4010	Cincinnati	13						7th grade or less	Student							No	No	No
G111804	HSM6XRTO	H4010	H4010C17	metagenomics	33	2015-02-26	45	22	ibdmdb	PDO-10528							28565763	17488485	10944935	132343				Stool Collection #17	22	4010	Cincinnati	13						7th grade or less	Student							No	No	No
G111814	HSM6XRTS	H4010	H4010C18	metagenomics	35	2015-03-10	12	23	ibdmdb	PDO-10528							20953892	12537515	8388681	27696				Stool Collection #18	23	4010	Cincinnati	13						7th grade or less	Student							No	No	No
G110491	HSM67VGY	H4010	H4010C19	metagenomics	36	2015-03-18	8	25	ibdmdb	PDO-10519							19412660	15315397	4076365	20898				Stool Collection #19	25	4010	Cincinnati	13						7th grade or less	Student							No	No	No
G110504	HSM67VH1	H4010	H4010C24	metagenomics	47	2015-06-05	29	30	ibdmdb	PDO-10519							13654828	10581353	3064824	8651				Stool Collection #24	30	4010	Cincinnati	13						7th grade or less	Student							No	No	No
G79986	HSM5MD8J_P	H4011	H4011C1	metagenomics	0	2014-07-10	0	4	ibdmdb	PDO-5457	688684	HiSeq 2x101 Paired Lane	LCSET-6802	C662FACXX/2,C662FACXX/3,C662FACXX/4,C662FACXX/5,C662FACXX/6,C662FACXX/7	42560	6	9374273	9357453	15305	1515				Stool Collection #1	4	4011	Cincinnati	7						7th grade or less	Student							No	No	No
G80070	HSM5MD8F_P	H4012	H4012C1	metagenomics	0	2014-07-15	0	4	ibdmdb	PDO-5458	688733	HiSeq 2x101 Paired Lane	LCSET-6802	C65YPACXX/6,C65YPACXX/7,C65YPACXX/8	42561	3	9935503	9826580	766	108157				Stool Collection #1	4	4012	Cincinnati	16						Some high school	Student							No	No	No
G95634	HSM5MD8H_P	H4013	H4013C1	metagenomics	0	2014-08-01	0	4	ibdmdb	PDO-8182		HiSeq 2x101 Paired Lane	LCSET-8733	C90P4ANXX/1,C90P4ANXX/2,C90P4ANXX/3,C90P4ANXX/4,C90P4ANXX/5,C90P4ANXX/6		6	8327257	8312225	4650	10382				Stool Collection #1	4	4013	Cincinnati							7th grade or less	Student							No	No	No
G95737	HSM5MD6E_P	H4013	H4013C2	metagenomics	2	2014-08-20	19	5	ibdmdb	PDO-8184		HiSeq 2x101 Paired Lane	LCSET-8734	C8G6HANXX/3,C8G6HANXX/4,C8G6HANXX/5,C8G6HANXX/6,C8G6HANXX/7,C8G6HANXX/8		6	26325737	26316121	133	9483				Stool Collection #2	5	4013	Cincinnati							7th grade or less	Student							No	No	No
G110550	HSM5MD6I_P	H4013	H4013C4	metagenomics	5	2014-09-09	13	7	ibdmdb	PDO-10519		HiSeq 2x101 Paired Lane	LCSET-8734	C8G6HANXX/3,C8G6HANXX/4,C8G6HANXX/5,C8G6HANXX/6,C8G6HANXX/7,C8G6HANXX/8		6	16943054	16936075	142	6837				Stool Collection #4	7	4013	Cincinnati							7th grade or less	Student							No	No	No
G110550	HSM5MD6I	H4013	H4013C4	metagenomics	5	2014-09-09	13	7	ibdmdb	PDO-10519		HiSeq 2x101 Paired Lane	LCSET-8734	C8G6HANXX/3,C8G6HANXX/4,C8G6HANXX/5,C8G6HANXX/6,C8G6HANXX/7,C8G6HANXX/8		6	20374820	16180523	4168414	25883				Stool Collection #4	7	4013	Cincinnati							7th grade or less	Student							No	No	No
G110545	HSM5MD6K_P	H4013	H4013C5	metagenomics	7	2014-09-24	15	8	ibdmdb	PDO-10519		HiSeq 2x101 Paired Lane	LCSET-8734	C8G6HANXX/3,C8G6HANXX/4,C8G6HANXX/5,C8G6HANXX/6,C8G6HANXX/7,C8G6HANXX/8		6	19339500	19325483	134	13883				Stool Collection #5	8	4013	Cincinnati							7th grade or less	Student							No	No	No
G110545	HSM5MD6K	H4013	H4013C5	metagenomics	7	2014-09-24	15	8	ibdmdb	PDO-10519		HiSeq 2x101 Paired Lane	LCSET-8734	C8G6HANXX/3,C8G6HANXX/4,C8G6HANXX/5,C8G6HANXX/6,C8G6HANXX/7,C8G6HANXX/8		6	15555161	11689514	3834044	31603				Stool Collection #5	8	4013	Cincinnati							7th grade or less	Student							No	No	No
G111810	HSM5MD6M	H4013	H4013C6	metagenomics	9	2014-10-07	13	9	ibdmdb	PDO-10528							10271938	6304581	3958062	9295				Stool Collection #6	9	4013	Cincinnati							7th grade or less	Student							No	No	No
G110556	HSM6XRRJ	H4013	H4013C9	metagenomics	15	2014-11-20	16	13	ibdmdb	PDO-10519							20459716	16145227	4292982	21507				Stool Collection #9	13	4013	Cincinnati							7th grade or less	Student							No	No	No
G111811	HSM6XRVA	H4013	H4013C13	metagenomics	24	2015-01-22	10	18	ibdmdb	PDO-10528							16443871	9880611	6557613	5647				Stool Collection #13	18	4013	Cincinnati							7th grade or less	Student							No	No	No
G110477	HSM6XRVC	H4013	H4013C14	metagenomics	25	2015-01-27	5	19	ibdmdb	PDO-10519							21960841	17247647	4629063	84131				Stool Collection #14	19	4013	Cincinnati							7th grade or less	Student							No	No	No
H4013C14_MGX	HSM6XRVC_TR	H4013	H4013C14	metagenomics	25	2015-01-27	5	19	ibdmdb								15198480	13128415	2039136	30929				Stool Collection #14	19	4013	Cincinnati							7th grade or less	Student							No	No	No
G110488	HSM6XRVK	H4013	H4013C18	metagenomics	31	2015-03-12	15	23	ibdmdb	PDO-10519							11692370	9088498	2591316	12556				Stool Collection #18	23	4013	Cincinnati							7th grade or less	Student							No	No	No
G111776	HSM7J4QZ	H4013	H4013C19	metagenomics	36	2015-04-14	33	25	ibdmdb	PDO-10528							18440867	10804767	7633093	3007				Stool Collection #19	25	4013	Cincinnati							7th grade or less	Student							No	No	No
G110500	HSM7J4R2	H4013	H4013C22	metagenomics	41	2015-05-21	37	28	ibdmdb	PDO-10519							21816275	17189889	4588912	37474				Stool Collection #22	28	4013	Cincinnati							7th grade or less	Student							No	No	No
G80042	HSM5MD3L_P	H4014	H4014C1	metagenomics	0	2014-07-29	0	4	ibdmdb	PDO-5457	688703	HiSeq 2x101 Paired Lane	LCSET-6802	C662FACXX/2,C662FACXX/3,C662FACXX/4,C662FACXX/5,C662FACXX/6,C662FACXX/7	42560	6	3728083	3718178	5289	4616				Stool Collection #1	4	4014	Cincinnati	10						7th grade or less	Student							No	No	No
G110539	HSM5MD66	H4014	H4014C3	metagenomics	4	2014-08-26	28	6	ibdmdb	PDO-10519							16816175	4790863	5116266	6909046				Stool Collection #3	6	4014	Cincinnati	10						7th grade or less	Student							No	No	No
G110524	HSM5MD6A	H4014	H4014C5	metagenomics	8	2014-09-23	14	8	ibdmdb	PDO-10519							12703022	7765825	3820642	1116555				Stool Collection #5	8	4014	Cincinnati	10						7th grade or less	Student							No	No	No
H4014C5_MGX	HSM5MD6A_TR	H4014	H4014C5	metagenomics	8	2014-09-23	14	8	ibdmdb								14461932	11481091	1862737	1118104				Stool Collection #5	8	4014	Cincinnati	10						7th grade or less	Student							No	No	No
G111792	HSM5MD6C	H4014	H4014C6	metagenomics	10	2014-10-07	14	9	ibdmdb	PDO-10528							7713514	4510676	3164467	38371				Stool Collection #6	9	4014	Cincinnati	10						7th grade or less	Student							No	No	No
G110558	HSM6XRRV	H4014	H4014C9	metagenomics	16	2014-11-20	16	13	ibdmdb	PDO-10519							9986213	6697708	3068212	220293				Stool Collection #9	13	4014	Cincinnati	10						7th grade or less	Student							No	No	No
G111773	HSM6XRS2	H4014	H4014C12	metagenomics	23	2015-01-07	20	16	ibdmdb	PDO-10528							5465021	3078257	2243144	143620				Stool Collection #12	16	4014	Cincinnati	10						7th grade or less	Student							No	No	No
G110521	HSM6XRVM	H4014	H4014C13	metagenomics	25	2015-01-20	13	18	ibdmdb	PDO-10519							7424288	5494415	1845577	84296				Stool Collection #13	18	4014	Cincinnati	10						7th grade or less	Student							No	No	No
G110555	HSM6XRVO	H4014	H4014C14	metagenomics	27	2015-02-03	14	19	ibdmdb	PDO-10519							7676148	5686861	1824268	165019				Stool Collection #14	19	4014	Cincinnati	10						7th grade or less	Student							No	No	No
G111812	HSM6XRVU	H4014	H4014C19	metagenomics	36	2015-04-10	31	25	ibdmdb	PDO-10528							20266157	11940739	8260454	64964				Stool Collection #19	25	4014	Cincinnati	10						7th grade or less	Student							No	No	No
G110481	HSM6XRVW	H4014	H4014C20	metagenomics	38	2015-04-21	11	26	ibdmdb	PDO-10519							18311399	13175819	4508793	626787				Stool Collection #20	26	4014	Cincinnati	10						7th grade or less	Student							No	No	No
G110496	HSM7J4QT	H4014	H4014C24	metagenomics	50	2015-07-17	31	30	ibdmdb	PDO-10519							5224192	3944003	1139323	140866				Stool Collection #24	30	4014	Cincinnati	10						7th grade or less	Student							No	No	No
G95733	HSM5MD5X_P	H4015	H4015C1	metagenomics	0	2014-08-05	0	4	ibdmdb	PDO-8184		HiSeq 2x101 Paired Lane	LCSET-8734	C8G6HANXX/3,C8G6HANXX/4,C8G6HANXX/5,C8G6HANXX/6,C8G6HANXX/7,C8G6HANXX/8		6	24763399	19877473	162	4885764				Stool Collection #1	4	4015	Cincinnati	15						Some high school	Student							No	No	No
G110537	HSM5MD62	H4015	H4015C2	metagenomics	2	2014-08-19	14	5	ibdmdb	PDO-10519							20757589	15404321	4578792	774476				Stool Collection #2	5	4015	Cincinnati	15						Some high school	Student							No	No	No
G110541	HSM5MD6Y	H4015	H4015C3	metagenomics	4	2014-09-03	15	6	ibdmdb	PDO-10519							16465366	12610073	3675961	179332				Stool Collection #3	6	4015	Cincinnati	15						Some high school	Student							No	No	No
G111746	HSM5MD71	H4015	H4015C4	metagenomics	6	2014-09-17	14	7	ibdmdb	PDO-10528							13005559	6804760	5260754	940045				Stool Collection #4	7	4015	Cincinnati	15						Some high school	Student							No	No	No
G110527	HSM5MD73	H4015	H4015C5	metagenomics	8	2014-10-02	15	8	ibdmdb	PDO-10519							17600835	11153295	3917277	2530263				Stool Collection #5	8	4015	Cincinnati	15						Some high school	Student							No	No	No
G111800	HSM5MD75	H4015	H4015C6	metagenomics	11	2014-10-21	19	9	ibdmdb	PDO-10528							19880488	974861	7734011	11171616				Stool Collection #6	9	4015	Cincinnati	15						Some high school	Student							No	No	No
G110514	HSM6XRS4	H4015	H4015C7	metagenomics	12	2014-10-28	7	11	ibdmdb	PDO-10519							20778150	2469233	7033826	11275091				Stool Collection #7	11	4015	Cincinnati	15						Some high school	Student							No	No	No
G111774	HSM6XRS6	H4015	H4015C8	metagenomics	14	2014-11-12	15	12	ibdmdb	PDO-10528							10068695	3747411	5134470	1186814				Stool Collection #8	12	4015	Cincinnati	15						Some high school	Student							No	No	No
G111829	HSM6XRS8	H4015	H4015C9	metagenomics	16	2014-11-25	13	13	ibdmdb	PDO-10528							17959436	187078	7714555	10057803				Stool Collection #9	13	4015	Cincinnati	15						Some high school	Student							No	No	No
G111782	HSM6XRSE	H4015	H4015C12	metagenomics	22	2015-01-07	29	16	ibdmdb	PDO-10528							17037088	2837208	6898584	7301296				Stool Collection #12	16	4015	Cincinnati	15						Some high school	Student							No	No	No
G111747	HSM7CYZ5	H4015	H4015C13	metagenomics	24	2015-01-21	14	18	ibdmdb	PDO-10528							23262701	11870251	9104019	2288431				Stool Collection #13	18	4015	Cincinnati	15						Some high school	Student							No	No	No
G110480	HSM7CYZ7	H4015	H4015C14	metagenomics	26	2015-02-03	13	19	ibdmdb	PDO-10519							22012910	12423983	5324218	4264709				Stool Collection #14	19	4015	Cincinnati	15						Some high school	Student							No	No	No
G111749	HSM7CYZ9	H4015	H4015C15	metagenomics	28	2015-02-17	14	20	ibdmdb	PDO-10528							14928974	5463019	5987856	3478099				Stool Collection #15	20	4015	Cincinnati	15						Some high school	Student							No	No	No
G111769	HSM7CYZB	H4015	H4015C16	metagenomics	30	2015-03-03	14	21	ibdmdb	PDO-10528							10259512	3611138	4528613	2119761				Stool Collection #16	21	4015	Cincinnati	15						Some high school	Student							No	No	No
G111742	HSM7CYZD	H4015	H4015C17	metagenomics	32	2015-03-18	15	22	ibdmdb	PDO-10528							15088230	1936712	6275051	6876467				Stool Collection #17	22	4015	Cincinnati	15						Some high school	Student							No	No	No
G111781	HSM7CYZF	H4015	H4015C18	metagenomics	34	2015-03-31	13	23	ibdmdb	PDO-10528							11202783	2859713	4593854	3749216				Stool Collection #18	23	4015	Cincinnati	15						Some high school	Student							No	No	No
G111787	HSM7J4QB	H4015	H4015C19	metagenomics	36	2015-04-15	15	25	ibdmdb	PDO-10528							15990110	3973175	7477998	4538937				Stool Collection #19	25	4015	Cincinnati	15						Some high school	Student							No	No	No
G111806	HSM7J4QD	H4015	H4015C20	metagenomics	38	2015-04-29	14	26	ibdmdb	PDO-10528							5523968	718594	2293568	2511806				Stool Collection #20	26	4015	Cincinnati	15						Some high school	Student							No	No	No
G110499	HSM7J4QF	H4015	H4015C21	metagenomics	40	2015-05-12	13	27	ibdmdb	PDO-10519							25018393	17278097	5969091	1771205				Stool Collection #21	27	4015	Cincinnati	15						Some high school	Student							No	No	No
G111744	HSM7J4QH	H4015	H4015C22	metagenomics	42	2015-05-28	16	28	ibdmdb	PDO-10528							14783751	4088357	5931314	4764080				Stool Collection #22	28	4015	Cincinnati	15						Some high school	Student							No	No	No
G110494	HSM7J4QJ	H4015	H4015C23	metagenomics	44	2015-06-10	13	29	ibdmdb	PDO-10519							39560	8522	21217	9821				Stool Collection #23	29	4015	Cincinnati	15						Some high school	Student							No	No	No
G111743	HSM7J4QL	H4015	H4015C24	metagenomics	46	2015-06-24	14	30	ibdmdb	PDO-10528							11966826	6908770	4656305	401751				Stool Collection #24	30	4015	Cincinnati	15						Some high school	Student							No	No	No
G95802	HSM5MD5Z_P	H4016	H4016C1	metagenomics	0	2014-09-03	0	4	ibdmdb	PDO-8184		HiSeq 2x101 Paired Lane	LCSET-8734	C8G6HANXX/3,C8G6HANXX/4,C8G6HANXX/5,C8G6HANXX/6,C8G6HANXX/7,C8G6HANXX/8		6	547959	547146	2	811				Stool Collection #1	4	4016	Cincinnati							7th grade or less	Student							No	No	No
G95644	HSM5MD6O_P	H4016	H4016C2	metagenomics	2	2014-09-23	20	5	ibdmdb	PDO-8182		HiSeq 2x101 Paired Lane	LCSET-8733	C90P4ANXX/1,C90P4ANXX/2,C90P4ANXX/3,C90P4ANXX/4,C90P4ANXX/5,C90P4ANXX/6		6	8872447	8369939	4724	497784				Stool Collection #2	5	4016	Cincinnati							7th grade or less	Student							No	No	No
G111818	HSM5MD6Q	H4016	H4016C3	metagenomics	5	2014-10-08	15	6	ibdmdb	PDO-10528							13400125	6823355	6528781	47989				Stool Collection #3	6	4016	Cincinnati							7th grade or less	Student							No	No	No
G95652	HSM5MD6S_P	H4016	H4016C4	metagenomics	5	2014-10-14	6	7	ibdmdb	PDO-8182		HiSeq 2x101 Paired Lane	LCSET-8733	C90P4ANXX/1,C90P4ANXX/2,C90P4ANXX/3,C90P4ANXX/4,C90P4ANXX/5,C90P4ANXX/6		6	12542970	12507146	6408	29416				Stool Collection #4	7	4016	Cincinnati							7th grade or less	Student							No	No	No
G95751	HSM5MD6U_P	H4016	H4016C5	metagenomics	8	2014-10-29	15	8	ibdmdb	PDO-8184		HiSeq 2x101 Paired Lane	LCSET-8734	C8G6HANXX/3,C8G6HANXX/4,C8G6HANXX/5,C8G6HANXX/6,C8G6HANXX/7,C8G6HANXX/8		6	13677614	13536542	130	140942				Stool Collection #5	8	4016	Cincinnati							7th grade or less	Student							No	No	No
G110533	HSM5MD6W	H4016	H4016C6	metagenomics	10	2014-11-12	14	9	ibdmdb	PDO-10519							15482280	11984665	3460733	36882				Stool Collection #6	9	4016	Cincinnati							7th grade or less	Student							No	No	No
G110553	HSM67VF3	H4016	H4016C9	metagenomics	15	2014-12-23	7	13	ibdmdb	PDO-10519							21171292	16904253	4218448	48591				Stool Collection #9	13	4016	Cincinnati							7th grade or less	Student							No	No	No
G111813	HSM7CYXE	H4016	H4016C13	metagenomics	24	2015-02-20	16	18	ibdmdb	PDO-10528							18571978	11266688	7234243	71047				Stool Collection #13	18	4016	Cincinnati							7th grade or less	Student							No	No	No
G111777	HSM7CYXG	H4016	H4016C14	metagenomics	26	2015-03-04	12	19	ibdmdb	PDO-10528							15636971	9792112	5834866	9993				Stool Collection #14	19	4016	Cincinnati							7th grade or less	Student							No	No	No
G110490	HSM7CYXI	H4016	H4016C15	metagenomics	27	2015-03-17	13	20	ibdmdb	PDO-10519							3318439	2413772	892304	12363				Stool Collection #15	20	4016	Cincinnati							7th grade or less	Student							No	No	No
G111815	HSM7CYXO	H4016	H4016C18	metagenomics	34	2015-04-29	15	23	ibdmdb	PDO-10528							21197348	12876812	8311960	8576				Stool Collection #18	23	4016	Cincinnati							7th grade or less	Student							No	No	No
G110498	HSM7J4I3	H4016	H4016C19	metagenomics	35	2015-05-12	13	25	ibdmdb	PDO-10519							24523281	18779325	5680360	63596				Stool Collection #19	25	4016	Cincinnati							7th grade or less	Student							No	No	No
G111817	HSM7J4KO	H4016	H4016C20	metagenomics	38	2015-05-29	17	26	ibdmdb	PDO-10528							17679541	10527376	7130171	21994				Stool Collection #20	26	4016	Cincinnati							7th grade or less	Student							No	No	No
G110506	HSM7J4KQ	H4016	H4016C24	metagenomics	47	2015-07-29	19	30	ibdmdb	PDO-10519							18245586	14400346	3765285	79955				Stool Collection #24	30	4016	Cincinnati							7th grade or less	Student							No	No	No
G110544	HSM6XRQB_P	H4017	H4017C1	metagenomics	0	2014-09-17	0	4	ibdmdb	PDO-10519		HiSeq 2x101 Paired Lane	LCSET-8734	C8G6HANXX/3,C8G6HANXX/4,C8G6HANXX/5,C8G6HANXX/6,C8G6HANXX/7,C8G6HANXX/8		6	22575120	20453579	145	2121396				Stool Collection #1	4	4017	Cincinnati	16						Some high school	Student							No	No	No
G110544	HSM6XRQB	H4017	H4017C1	metagenomics	0	2014-09-17	0	4	ibdmdb	PDO-10519		HiSeq 2x101 Paired Lane	LCSET-8734	C8G6HANXX/3,C8G6HANXX/4,C8G6HANXX/5,C8G6HANXX/6,C8G6HANXX/7,C8G6HANXX/8		6	16263090	10590141	3761534	1911415				Stool Collection #1	4	4017	Cincinnati	16						Some high school	Student							No	No	No
G111819	HSM67VHK	H4017	H4017C2	metagenomics	2	2014-10-01	14	5	ibdmdb	PDO-10528							13024406	1358610	5591003	6074793				Stool Collection #2	5	4017	Cincinnati	16						Some high school	Student							No	No	No
G110511	HSM6XRQI	H4017	H4017C3	metagenomics	4	2014-10-15	14	6	ibdmdb	PDO-10519							4158019	2823476	1322939	11604				Stool Collection #3	6	4017	Cincinnati	16						Some high school	Student							No	No	No
G110515	HSM6XRQK	H4017	H4017C4	metagenomics	5	2014-10-28	13	7	ibdmdb	PDO-10519							12561411	9734036	2759460	67915				Stool Collection #4	7	4017	Cincinnati	16						Some high school	Student							No	No	No
G110536	HSM6XRQM	H4017	H4017C5	metagenomics	9	2014-11-19	22	8	ibdmdb	PDO-10519							18792729	14240758	4504324	47647				Stool Collection #5	8	4017	Cincinnati	16						Some high school	Student							No	No	No
G110561	HSM6XRQO	H4017	H4017C6	metagenomics	11	2014-12-04	15	9	ibdmdb	PDO-10519							9846878	7567564	2130009	149305				Stool Collection #6	9	4017	Cincinnati	16						Some high school	Student							No	No	No
G110552	HSM67VF9	H4017	H4017C7	metagenomics	13	2014-12-17	13	11	ibdmdb	PDO-10519							19810272	15684693	4104341	21238				Stool Collection #7	11	4017	Cincinnati	16						Some high school	Student							No	No	No
G110467	HSM67VFD	H4017	H4017C10	metagenomics	19	2015-01-28	42	14	ibdmdb	PDO-10519							15748754	12216232	3444538	87984				Stool Collection #10	14	4017	Cincinnati	16						Some high school	Student							No	No	No
G111802	HSM67VFF	H4017	H4017C11	metagenomics	21	2015-02-11	14	15	ibdmdb	PDO-10528							15089309	9051441	6022768	15100				Stool Collection #11	15	4017	Cincinnati	16						Some high school	Student							No	No	No
G111741	HSM67VFH	H4017	H4017C12	metagenomics	23	2015-02-25	14	16	ibdmdb	PDO-10528							14095986	6567040	5935509	1593437				Stool Collection #12	16	4017	Cincinnati	16						Some high school	Student							No	No	No
G110489	HSM67VFJ	H4017	H4017C13	metagenomics	25	2015-03-12	15	18	ibdmdb	PDO-10519							17939202	12465126	5428442	45634				Stool Collection #13	18	4017	Cincinnati	16						Some high school	Student							No	No	No
G111766	HSM7CYY3	H4017	H4017C14	metagenomics	26	2015-03-24	12	19	ibdmdb	PDO-10528							16782667	9592411	6873522	316734				Stool Collection #14	19	4017	Cincinnati	16						Some high school	Student							No	No	No
G111794	HSM7CYY5	H4017	H4017C15	metagenomics	29	2015-04-08	15	20	ibdmdb	PDO-10528							15100469	8323595	6046868	730006				Stool Collection #15	20	4017	Cincinnati	16						Some high school	Student							No	No	No
G110483	HSM7CYY7	H4017	H4017C16	metagenomics	30	2015-04-21	13	21	ibdmdb	PDO-10519							19532077	15081248	4176868	273961				Stool Collection #16	21	4017	Cincinnati	16						Some high school	Student							No	No	No
G110497	HSM7CYYD	H4017	H4017C18	metagenomics	34	2015-05-19	28	23	ibdmdb	PDO-10519							30142268	16720131	6377675	7044462				Stool Collection #18	23	4017	Cincinnati	16						Some high school	Student							No	No	No
G110503	HSM7CYY9	H4017	H4017C19	metagenomics	36	2015-05-28	9	25	ibdmdb	PDO-10519							25439855	17805099	5291163	2343593				Stool Collection #19	25	4017	Cincinnati	16						Some high school	Student							No	No	No
G110505	HSM7CYYB	H4017	H4017C20	metagenomics	37	2015-06-09	12	26	ibdmdb	PDO-10519							22701811	6602463	4799754	11299594				Stool Collection #20	26	4017	Cincinnati	16						Some high school	Student							No	No	No
G95643	HSM6XRQC_P	H4018	H4018C1	metagenomics	0	2014-09-16	0	4	ibdmdb	PDO-8182		HiSeq 2x101 Paired Lane	LCSET-8733	C90P4ANXX/1,C90P4ANXX/2,C90P4ANXX/3,C90P4ANXX/4,C90P4ANXX/5,C90P4ANXX/6		6	2467177	2459699	1232	6246				Stool Collection #1	4	4018	Cincinnati							7th grade or less	Student							No	No	No
G111809	HSM6XRQS	H4018	H4018C3	metagenomics	4	2014-10-14	14	6	ibdmdb	PDO-10528							16207472	10206731	5993353	7388				Stool Collection #3	6	4018	Cincinnati							7th grade or less	Student							No	No	No
G110529	HSM6XRQU	H4018	H4018C4	metagenomics	6	2014-10-29	15	7	ibdmdb	PDO-10519							16782514	13284535	3486035	11944				Stool Collection #4	7	4018	Cincinnati							7th grade or less	Student							No	No	No
G110532	HSM6XRQW	H4018	H4018C5	metagenomics	8	2014-11-12	14	8	ibdmdb	PDO-10519							14311836	10993415	3303524	14897				Stool Collection #5	8	4018	Cincinnati							7th grade or less	Student							No	No	No
G111830	HSM6XRQY	H4018	H4018C6	metagenomics	10	2014-12-01	19	9	ibdmdb	PDO-10528							15656413	8656003	6186451	813959				Stool Collection #6	9	4018	Cincinnati							7th grade or less	Student							No	No	No
G110520	HSM67VFR	H4018	H4018C10	metagenomics	18	2015-01-20	14	14	ibdmdb	PDO-10519							14959963	11703610	3077805	178548				Stool Collection #10	14	4018	Cincinnati							7th grade or less	Student							No	No	No
G111786	HSM7CYYF	H4018	H4018C13	metagenomics	24	2015-03-03	14	18	ibdmdb	PDO-10528							20034570	11992730	7729065	312775				Stool Collection #13	18	4018	Cincinnati							7th grade or less	Student							No	No	No
G110487	HSM7CYYH	H4018	H4018C14	metagenomics	26	2015-03-17	14	19	ibdmdb	PDO-10519							19200754	15068309	4112955	19490				Stool Collection #14	19	4018	Cincinnati							7th grade or less	Student							No	No	No
G111779	HSM7CYYP	H4018	H4018C18	metagenomics	34	2015-05-12	14	23	ibdmdb	PDO-10528							13813524	7250968	6555742	6814				Stool Collection #18	23	4018	Cincinnati							7th grade or less	Student							No	No	No
G110502	HSM7J4LD	H4018	H4018C19	metagenomics	36	2015-05-27	15	25	ibdmdb	PDO-10519							18400501	14440610	3902714	57177				Stool Collection #19	25	4018	Cincinnati							7th grade or less	Student							No	No	No
G111790	HSM7J4LF	H4018	H4018C20	metagenomics	38	2015-06-09	13	26	ibdmdb	PDO-10528							17968774	9318082	8645697	4995				Stool Collection #20	26	4018	Cincinnati							7th grade or less	Student							No	No	No
G110495	HSM7J4LH	H4018	H4018C21	metagenomics	40	2015-06-23	14	27	ibdmdb	PDO-10519							24815	2522	21806	487				Stool Collection #21	27	4018	Cincinnati							7th grade or less	Student							No	No	No
G110507	HSM7J4LN	H4018	H4018C24	metagenomics	46	2015-08-04	14	30	ibdmdb	PDO-10519							17658696	13770999	3869819	17878				Stool Collection #24	30	4018	Cincinnati							7th grade or less	Student							No	No	No
G95648	HSM6XRQE_P	H4019	H4019C1	metagenomics	0	2014-09-30	0	4	ibdmdb	PDO-8182		HiSeq 2x101 Paired Lane	LCSET-8733	C90P4ANXX/1,C90P4ANXX/2,C90P4ANXX/3,C90P4ANXX/4,C90P4ANXX/5,C90P4ANXX/6		6	16361565	8264797	8714	8088054				Stool Collection #1	4	4019	Cincinnati	11						7th grade or less	Student							No	No	No
G110509	HSM6XRR5	H4019	H4019C2	metagenomics	2	2014-10-14	14	5	ibdmdb	PDO-10519							17792482	3415124	4229456	10147902				Stool Collection #2	5	4019	Cincinnati	11						7th grade or less	Student							No	No	No
G110513	HSM6XRR7	H4019	H4019C3	metagenomics	4	2014-10-28	14	6	ibdmdb	PDO-10519							15255985	7135469	3520053	4600463				Stool Collection #3	6	4019	Cincinnati	11						7th grade or less	Student							No	No	No
G111783	HSM6XRR9	H4019	H4019C4	metagenomics	6	2014-11-12	15	7	ibdmdb	PDO-10528							35668	1176	34375	117				Stool Collection #4	7	4019	Cincinnati	11						7th grade or less	Student							No	No	No
G110560	HSM6XRRB	H4019	H4019C5	metagenomics	9	2014-12-02	20	8	ibdmdb	PDO-10519							20038093	15688766	4171002	178325				Stool Collection #5	8	4019	Cincinnati	11						7th grade or less	Student							No	No	No
G111832	HSM6XRRD	H4019	H4019C6	metagenomics	10	2014-12-09	7	9	ibdmdb	PDO-10528							25974961	14781295	10514612	679054				Stool Collection #6	9	4019	Cincinnati	11						7th grade or less	Student							No	No	No
G111823	HSM6XRUX	H4019	H4019C7	metagenomics	12	2014-12-23	14	11	ibdmdb	PDO-10528							18228671	8253965	7419744	2554962				Stool Collection #7	11	4019	Cincinnati	11						7th grade or less	Student							No	No	No
G111824	HSM6XRUZ	H4019	H4019C8	metagenomics	14	2015-01-06	14	12	ibdmdb	PDO-10528							9792481	4196479	4205925	1390077				Stool Collection #8	12	4019	Cincinnati	11						7th grade or less	Student							No	No	No
G111755	HSM6XRV2	H4019	H4019C9	metagenomics	16	2015-01-20	14	13	ibdmdb	PDO-10528							9718618	3561086	3806638	2350894				Stool Collection #9	13	4019	Cincinnati	11						7th grade or less	Student							No	No	No
G110479	HSM6XRV4	H4019	H4019C10	metagenomics	18	2015-02-03	14	14	ibdmdb	PDO-10519							16637687	12864911	3394672	378104				Stool Collection #10	14	4019	Cincinnati	11						7th grade or less	Student							No	No	No
G110470	HSM6XRV6	H4019	H4019C11	metagenomics	20	2015-02-17	14	15	ibdmdb	PDO-10519							21596351	16286620	4631273	678458				Stool Collection #11	15	4019	Cincinnati	11						7th grade or less	Student							No	No	No
G110475	HSM6XRV8	H4019	H4019C12	metagenomics	22	2015-03-04	15	16	ibdmdb	PDO-10519							19133649	13817528	4337354	978767				Stool Collection #12	16	4019	Cincinnati	11						7th grade or less	Student							No	No	No
G111760	HSM7J4PC	H4019	H4019C13	metagenomics	24	2015-03-17	13	18	ibdmdb	PDO-10528							24215928	3562116	9981171	10672641				Stool Collection #13	18	4019	Cincinnati	11						7th grade or less	Student							No	No	No
G111785	HSM7J4PE	H4019	H4019C14	metagenomics	28	2015-04-14	28	19	ibdmdb	PDO-10528							14791857	6637483	7158425	995949				Stool Collection #14	19	4019	Cincinnati	11						7th grade or less	Student							No	No	No
G111805	HSM7J4PG	H4019	H4019C15	metagenomics	29	2015-04-21	7	20	ibdmdb	PDO-10528							22661432	12147907	9612444	901081				Stool Collection #15	20	4019	Cincinnati	11						7th grade or less	Student							No	No	No
G110485	HSM7J4PI	H4019	H4019C16	metagenomics	31	2015-05-06	15	21	ibdmdb	PDO-10519							15841935	6347335	3501415	5993185				Stool Collection #16	21	4019	Cincinnati	11						7th grade or less	Student							No	No	No
G110501	HSM7J4PK	H4019	H4019C17	metagenomics	33	2015-05-20	14	22	ibdmdb	PDO-10519							23645663	256241	6867982	16521440				Stool Collection #17	22	4019	Cincinnati	11						7th grade or less	Student							No	No	No
G110318	HSM7J4PM	H4019	H4019C18	metagenomics	36	2015-06-09	20	23	ibdmdb	PDO-10520							12565258	8179108	3556715	829435				Stool Collection #18	23	4019	Cincinnati	11						7th grade or less	Student							No	No	No
G111799	HSM7J4M4	H4019	H4019C19	metagenomics	37	2015-06-16	7	25	ibdmdb	PDO-10528							13956843	5824234	5750833	2381776				Stool Collection #19	25	4019	Cincinnati	11						7th grade or less	Student							No	No	No
G111761	HSM7J4M6	H4019	H4019C20	metagenomics	38	2015-06-23	7	26	ibdmdb	PDO-10528							19032726	6565927	7812372	4654427				Stool Collection #20	26	4019	Cincinnati	11						7th grade or less	Student							No	No	No
G110300	HSM7J4M8	H4019	H4019C21	metagenomics	40	2015-07-08	15	27	ibdmdb	PDO-10520							18377166	11662024	5376271	1338871				Stool Collection #21	27	4019	Cincinnati	11						7th grade or less	Student							No	No	No
G110322	HSM7J4MA	H4019	H4019C22	metagenomics	43	2015-07-28	20	28	ibdmdb	PDO-10520							22743796	13440896	8016820	1286080				Stool Collection #22	28	4019	Cincinnati	11						7th grade or less	Student							No	No	No
G110334	HSM7J4MC	H4019	H4019C23	metagenomics	45	2015-08-11	14	29	ibdmdb	PDO-10520							20919274	12968093	5514102	2437079				Stool Collection #23	29	4019	Cincinnati	11						7th grade or less	Student							No	No	No
G110336	HSM7J4ME	H4019	H4019C24	metagenomics	46	2015-08-18	7	30	ibdmdb	PDO-10520							23989294	12841605	8758637	2389052				Stool Collection #24	30	4019	Cincinnati	11						7th grade or less	Student							No	No	No
G111801	HSM6XRR3	H4020	H4020C1	metagenomics	0	2014-10-07	0	4	ibdmdb	PDO-10528							21449359	12349955	8794053	305351				Stool Collection #1	4	4020	Cincinnati	13						Some high school	Student							No	No	No
G95654	HSM67VCX_P	H4020	H4020C2	metagenomics	2	2014-10-21	14	5	ibdmdb	PDO-8182		HiSeq 2x101 Paired Lane	LCSET-8733	C90P4ANXX/1,C90P4ANXX/2,C90P4ANXX/3,C90P4ANXX/4,C90P4ANXX/5,C90P4ANXX/6		6	12071528	12063515	6062	1951				Stool Collection #2	5	4020	Cincinnati	13						Some high school	Student							No	No	No
G110357	HSM67VCZ	H4020	H4020C3	metagenomics	4	2014-11-04	14	6	ibdmdb	PDO-10520							15326519	10834802	4476871	14846				Stool Collection #3	6	4020	Cincinnati	13						Some high school	Student							No	No	No
G110359	HSM67VD2	H4020	H4020C4	metagenomics	6	2014-11-18	14	7	ibdmdb	PDO-10520							25988368	18998684	6977819	11865				Stool Collection #4	7	4020	Cincinnati	13						Some high school	Student							No	No	No
G110366	HSM67VD4	H4020	H4020C5	metagenomics	8	2014-12-04	16	8	ibdmdb	PDO-10520							16703709	12331290	4312371	60048				Stool Collection #5	8	4020	Cincinnati	13						Some high school	Student							No	No	No
G110360	HSM67VD6	H4020	H4020C6	metagenomics	10	2014-12-16	12	9	ibdmdb	PDO-10520							16148832	11253783	4872621	22428				Stool Collection #6	9	4020	Cincinnati	13						Some high school	Student							No	No	No
G110362	HSM67VHB	H4020	H4020C7	metagenomics	13	2015-01-06	21	11	ibdmdb	PDO-10520							16478275	12062829	4407061	8385				Stool Collection #7	11	4020	Cincinnati	13						Some high school	Student							No	No	No
G110356	HSM67VHD	H4020	H4020C8	metagenomics	14	2015-01-14	8	12	ibdmdb	PDO-10520							12638564	8723510	3911497	3557				Stool Collection #8	12	4020	Cincinnati	13						Some high school	Student							No	No	No
G110284	HSM67VHF	H4020	H4020C9	metagenomics	16	2015-01-27	13	13	ibdmdb	PDO-10520							19358557	14112482	5239666	6409				Stool Collection #9	13	4020	Cincinnati	13						Some high school	Student							No	No	No
G111767	HSM67VHH	H4020	H4020C10	metagenomics	18	2015-02-13	17	14	ibdmdb	PDO-10528							10894324	5483222	5378307	32795				Stool Collection #10	14	4020	Cincinnati	13						Some high school	Student							No	No	No
G110282	HSM67VHJ	H4020	H4020C11	metagenomics	20	2015-02-26	13	15	ibdmdb	PDO-10520							26790812	19733683	7053269	3860				Stool Collection #11	15	4020	Cincinnati	13						Some high school	Student							No	No	No
G111750	HSM6XRUV	H4020	H4020C12	metagenomics	22	2015-03-10	12	16	ibdmdb	PDO-10528							27208762	16559344	10641728	7690				Stool Collection #12	16	4020	Cincinnati	13						Some high school	Student							No	No	No
G110291	HSM7J4PO	H4020	H4020C13	metagenomics	24	2015-03-26	16	18	ibdmdb	PDO-10520							16453503	11770258	4670328	12917				Stool Collection #13	18	4020	Cincinnati	13						Some high school	Student							No	No	No
G110287	HSM7J4PQ	H4020	H4020C14	metagenomics	26	2015-04-13	18	19	ibdmdb	PDO-10520							18482968	13573453	4765985	143530				Stool Collection #14	19	4020	Cincinnati	13						Some high school	Student							No	No	No
G110286	HSM7J4PS	H4020	H4020C15	metagenomics	28	2015-04-21	8	20	ibdmdb	PDO-10520							17333952	12876696	4432425	24831				Stool Collection #15	20	4020	Cincinnati	13						Some high school	Student							No	No	No
G111788	HSM7J4PU	H4020	H4020C16	metagenomics	30	2015-05-06	15	21	ibdmdb	PDO-10528							10374763	5243148	5127819	3796				Stool Collection #16	21	4020	Cincinnati	13						Some high school	Student							No	No	No
G110311	HSM7J4PW	H4020	H4020C17	metagenomics	32	2015-05-22	16	22	ibdmdb	PDO-10520							12984979	9167170	3808284	9525				Stool Collection #17	22	4020	Cincinnati	13						Some high school	Student							No	No	No
G110317	HSM7J4PY	H4020	H4020C18	metagenomics	35	2015-06-10	19	23	ibdmdb	PDO-10520							14518348	10429937	4082826	5585				Stool Collection #18	23	4020	Cincinnati	13						Some high school	Student							No	No	No
G110298	HSM7J4IO	H4020	H4020C19	metagenomics	37	2015-06-23	13	25	ibdmdb	PDO-10520							13149169	9126017	4013623	9529				Stool Collection #19	25	4020	Cincinnati	13						Some high school	Student							No	No	No
G110303	HSM7J4IP	H4020	H4020C20	metagenomics	38	2015-07-01	8	26	ibdmdb	PDO-10520							14980069	11035186	3935303	9580				Stool Collection #20	26	4020	Cincinnati	13						Some high school	Student							No	No	No
G110306	HSM7J4IQ	H4020	H4020C21	metagenomics	40	2015-07-17	16	27	ibdmdb	PDO-10520							21417422	13974774	7376509	66139				Stool Collection #21	27	4020	Cincinnati	13						Some high school	Student							No	No	No
G110308	HSM7J4IR	H4020	H4020C22	metagenomics	42	2015-07-28	11	28	ibdmdb	PDO-10520							18621918	13399787	5206142	15989				Stool Collection #22	28	4020	Cincinnati	13						Some high school	Student							No	No	No
G110329	HSM7J4IS	H4020	H4020C23	metagenomics	44	2015-08-11	14	29	ibdmdb	PDO-10520							14776494	10574061	4196635	5798				Stool Collection #23	29	4020	Cincinnati	13						Some high school	Student							No	No	No
G95656	HSM67VDX_P	H4022	H4022C1	metagenomics	0	2014-10-28	0	4	ibdmdb	PDO-8182		HiSeq 2x101 Paired Lane	LCSET-8733	C90P4ANXX/1,C90P4ANXX/2,C90P4ANXX/3,C90P4ANXX/4,C90P4ANXX/5,C90P4ANXX/6		6	16884370	16676857	7669	199844				Stool Collection #1	4	4022	Cincinnati							7th grade or less	Student							No	No	No
G110358	HSM67VEO	H4022	H4022C2	metagenomics	2	2014-11-12	15	5	ibdmdb	PDO-10520							18385610	13063009	5300613	21988				Stool Collection #2	5	4022	Cincinnati							7th grade or less	Student							No	No	No
G111827	HSM67VEQ	H4022	H4022C3	metagenomics	4	2014-11-25	13	6	ibdmdb	PDO-10528							15230902	8976123	6227861	26918				Stool Collection #3	6	4022	Cincinnati							7th grade or less	Student							No	No	No
G110368	HSM67VES	H4022	H4022C4	metagenomics	6	2014-12-09	14	7	ibdmdb	PDO-10520							23334053	16980669	6266331	87053				Stool Collection #4	7	4022	Cincinnati							7th grade or less	Student							No	No	No
G110361	HSM67VEU	H4022	H4022C5	metagenomics	8	2014-12-23	14	8	ibdmdb	PDO-10520							20465377	14646639	5810218	8520				Stool Collection #5	8	4022	Cincinnati							7th grade or less	Student							No	No	No
G111791	HSM67VEW	H4022	H4022C6	metagenomics	10	2015-01-06	14	9	ibdmdb	PDO-10528							14140863	7267662	6868605	4596				Stool Collection #6	9	4022	Cincinnati							7th grade or less	Student							No	No	No
G110363	HSM7CYZJ	H4022	H4022C8	metagenomics	14	2015-02-04	15	12	ibdmdb	PDO-10520							16623919	10923180	5638967	61772				Stool Collection #8	12	4022	Cincinnati							7th grade or less	Student							No	No	No
G111740	HSM7CYZL	H4022	H4022C9	metagenomics	16	2015-02-17	13	13	ibdmdb	PDO-10528							15650866	9854870	5790595	5401				Stool Collection #9	13	4022	Cincinnati							7th grade or less	Student							No	No	No
G111748	HSM7CYZR	H4022	H4022C12	metagenomics	22	2015-04-01	15	16	ibdmdb	PDO-10528							23164703	13992680	9157554	14469				Stool Collection #12	16	4022	Cincinnati							7th grade or less	Student							No	No	No
G111780	HSM7J4RE	H4022	H4022C14	metagenomics	26	2015-04-28	14	19	ibdmdb	PDO-10528							17479833	10672395	6791610	15828				Stool Collection #14	19	4022	Cincinnati							7th grade or less	Student							No	No	No
G110310	HSM7J4G1	H4022	H4022C15	metagenomics	28	2015-05-14	16	20	ibdmdb	PDO-10520							13318187	8439380	4193322	685485				Stool Collection #15	20	4022	Cincinnati							7th grade or less	Student							No	No	No
G111770	HSM7J4G8	H4022	H4022C18	metagenomics	34	2015-06-23	14	23	ibdmdb	PDO-10528							16397864	9618991	6772737	6136				Stool Collection #18	23	4022	Cincinnati							7th grade or less	Student							No	No	No
G111807	HSM7J4IU	H4022	H4022C19	metagenomics	36	2015-07-07	14	25	ibdmdb	PDO-10528							14822525	8942491	5824579	55455				Stool Collection #19	25	4022	Cincinnati							7th grade or less	Student							No	No	No
G111772	HSM7J4IW	H4022	H4022C20	metagenomics	38	2015-07-22	15	26	ibdmdb	PDO-10528							13023640	7615060	5396376	12204				Stool Collection #20	26	4022	Cincinnati							7th grade or less	Student							No	No	No
G95662	HSM67VDR_P	H4023	H4023C1	metagenomics	0	2014-11-14	0	4	ibdmdb	PDO-8182		HiSeq 2x101 Paired Lane	LCSET-8733	C90P4ANXX/1,C90P4ANXX/2,C90P4ANXX/3,C90P4ANXX/4,C90P4ANXX/5,C90P4ANXX/6		6	10737296	10713263	5194	18839				Stool Collection #1	4	4023	Cincinnati							Some high school	Student							No	No	No
G110364	HSM6XRUL	H4023	H4023C2	metagenomics	1	2014-11-25	11	5	ibdmdb	PDO-10520							17272494	12563320	4668825	40349				Stool Collection #2	5	4023	Cincinnati							Some high school	Student							No	No	No
G110367	HSM6XRUN	H4023	H4023C3	metagenomics	3	2014-12-09	14	6	ibdmdb	PDO-10520							16827400	12244288	4282511	300601				Stool Collection #3	6	4023	Cincinnati							Some high school	Student							No	No	No
G110354	HSM6XRUR	H4023	H4023C5	metagenomics	7	2015-01-06	28	8	ibdmdb	PDO-10520							20730636	15410076	5315487	5073				Stool Collection #5	8	4023	Cincinnati							Some high school	Student							No	No	No
G110353	HSM6XRQ8	H4023	H4023C6	metagenomics	9	2015-01-20	14	9	ibdmdb	PDO-10520							20849460	15117987	5725027	6446				Stool Collection #6	9	4023	Cincinnati							Some high school	Student							No	No	No
G111828	HSM7CZ16	H4023	H4023C7	metagenomics	11	2015-02-05	16	11	ibdmdb	PDO-10528							11296469	6392758	4900037	3674				Stool Collection #7	11	4023	Cincinnati							Some high school	Student							No	No	No
G111784	HSM7CZ18	H4023	H4023C8	metagenomics	13	2015-02-18	13	12	ibdmdb	PDO-10528							11300692	5635830	5619560	45302				Stool Collection #8	12	4023	Cincinnati							Some high school	Student							No	No	No
G110283	HSM7CZ1A	H4023	H4023C9	metagenomics	15	2015-03-04	14	13	ibdmdb	PDO-10520							27425940	20086639	7242144	97157				Stool Collection #9	13	4023	Cincinnati							Some high school	Student							No	No	No
G111751	HSM7CZ1C	H4023	H4023C10	metagenomics	17	2015-03-18	14	14	ibdmdb	PDO-10528							28170114	17357857	10759843	52414				Stool Collection #10	14	4023	Cincinnati							Some high school	Student							No	No	No
G111739	HSM7CZ1E	H4023	H4023C11	metagenomics	19	2015-04-01	14	15	ibdmdb	PDO-10528							21818210	13821849	7984353	12008				Stool Collection #11	15	4023	Cincinnati							Some high school	Student							No	No	No
G111778	HSM7CZ1G	H4023	H4023C12	metagenomics	21	2015-04-15	14	16	ibdmdb	PDO-10528							16503542	9832517	6661489	9536				Stool Collection #12	16	4023	Cincinnati							Some high school	Student							No	No	No
G111797	HSM7J4HA	H4023	H4023C13	metagenomics	23	2015-04-28	13	18	ibdmdb	PDO-10528							13188308	8028972	5133358	25978				Stool Collection #13	18	4023	Cincinnati							Some high school	Student							No	No	No
G110369	HSM7J4HC	H4023	H4023C14	metagenomics	24	2015-05-05	7	19	ibdmdb	PDO-10520							19521884	14390429	5125062	6393				Stool Collection #14	19	4023	Cincinnati							Some high school	Student							No	No	No
G111762	HSM7J4HE	H4023	H4023C15	metagenomics	25	2015-05-12	7	20	ibdmdb	PDO-10528							22043506	13268015	8768209	7282				Stool Collection #15	20	4023	Cincinnati							Some high school	Student							No	No	No
G111808	HSM7J4HG	H4023	H4023C16	metagenomics	29	2015-06-09	28	21	ibdmdb	PDO-10528							12188055	6349040	5834728	4287				Stool Collection #16	21	4023	Cincinnati							Some high school	Student							No	No	No
G111752	HSM7J4HI	H4023	H4023C17	metagenomics	31	2015-06-23	14	22	ibdmdb	PDO-10528							22672381	14150156	8514871	7354				Stool Collection #17	22	4023	Cincinnati							Some high school	Student							No	No	No
G111798	HSM7J4HK	H4023	H4023C18	metagenomics	33	2015-07-08	15	23	ibdmdb	PDO-10528							15039645	9233816	5787358	18471				Stool Collection #18	23	4023	Cincinnati							Some high school	Student							No	No	No
G110321	HSM7J4KC	H4023	H4023C19	metagenomics	35	2015-07-23	15	25	ibdmdb	PDO-10520							20805275	15183983	5435440	185852				Stool Collection #19	25	4023	Cincinnati							Some high school	Student							No	No	No
G111763	HSM7J4KG	H4023	H4023C21	metagenomics	39	2015-08-18	13	27	ibdmdb	PDO-10528							12322220	7425164	4887666	9390				Stool Collection #21	27	4023	Cincinnati							Some high school	Student							No	No	No
G111754	HSM7J4KI	H4023	H4023C22	metagenomics	41	2015-09-02	15	28	ibdmdb	PDO-10528							20120302	12371155	7699968	49179				Stool Collection #22	28	4023	Cincinnati							Some high school	Student							No	No	No
G110324	HSM7J4KK	H4023	H4023C23	metagenomics	43	2015-09-16	14	29	ibdmdb	PDO-10520							24938248	18120340	6696807	121101				Stool Collection #23	29	4023	Cincinnati							Some high school	Student							No	No	No
G111745	HSM7J4KM	H4023	H4023C24	metagenomics	45	2015-09-30	14	30	ibdmdb	PDO-10528							17192856	10525734	6630567	36555				Stool Collection #24	30	4023	Cincinnati							Some high school	Student							No	No	No
G111833	HSM67VDT_P	H4024	H4024C1	metagenomics	0	2014-11-19	0	4	ibdmdb	PDO-10528		HiSeq 2x101 Paired Lane	LCSET-8734	C8G6HANXX/3,C8G6HANXX/4,C8G6HANXX/5,C8G6HANXX/6,C8G6HANXX/7,C8G6HANXX/8		6	15656942	15649988	72	6882				Stool Collection #1	4	4024	Cincinnati							7th grade or less	Student							No	No	No
G111833	HSM67VDT	H4024	H4024C1	metagenomics	0	2014-11-19	0	4	ibdmdb	PDO-10528		HiSeq 2x101 Paired Lane	LCSET-8734	C8G6HANXX/3,C8G6HANXX/4,C8G6HANXX/5,C8G6HANXX/6,C8G6HANXX/7,C8G6HANXX/8		6	25244973	15307557	9927102	10314				Stool Collection #1	4	4024	Cincinnati							7th grade or less	Student							No	No	No
G110365	HSM67VI3	H4024	H4024C2	metagenomics	2	2014-12-03	14	5	ibdmdb	PDO-10520							19744039	13121552	6609891	12596				Stool Collection #2	5	4024	Cincinnati							7th grade or less	Student							No	No	No
G111821	HSM67VI5	H4024	H4024C3	metagenomics	3	2014-12-16	13	6	ibdmdb	PDO-10528							25046660	14885497	10130152	31011				Stool Collection #3	6	4024	Cincinnati							7th grade or less	Student							No	No	No
G111825	HSM67VI7	H4024	H4024C4	metagenomics	6	2015-01-06	21	7	ibdmdb	PDO-10528							18963196	11385678	7544503	33015				Stool Collection #4	7	4024	Cincinnati							7th grade or less	Student							No	No	No
G110355	HSM67VI9	H4024	H4024C5	metagenomics	7	2015-01-13	7	8	ibdmdb	PDO-10520							27482937	20288788	7118683	75466				Stool Collection #5	8	4024	Cincinnati							7th grade or less	Student							No	No	No
G110280	HSM67VIB	H4024	H4024C6	metagenomics	9	2015-01-27	14	9	ibdmdb	PDO-10520							21187822	16051294	5093287	43241				Stool Collection #6	9	4024	Cincinnati							7th grade or less	Student							No	No	No
G111758	HSM7CZ24	H4024	H4024C7	metagenomics	12	2015-02-13	17	11	ibdmdb	PDO-10528							16009026	9615570	6378943	14513				Stool Collection #7	11	4024	Cincinnati							7th grade or less	Student							No	No	No
G111795	HSM7CZ26	H4024	H4024C8	metagenomics	14	2015-02-26	13	12	ibdmdb	PDO-10528							20574382	12758807	7805490	10085				Stool Collection #8	12	4024	Cincinnati							7th grade or less	Student							No	No	No
G111759	HSM7CZ28	H4024	H4024C9	metagenomics	15	2015-03-10	12	13	ibdmdb	PDO-10528							21971925	13150127	8740850	80948				Stool Collection #9	13	4024	Cincinnati							7th grade or less	Student							No	No	No
G111757	HSM7CZ2A	H4024	H4024C10	metagenomics	18	2015-03-26	16	14	ibdmdb	PDO-10528							15480692	9369441	6107346	3905				Stool Collection #10	14	4024	Cincinnati							7th grade or less	Student							No	No	No
G111796	HSM7CZ2E	H4024	H4024C11	metagenomics	21	2015-04-21	26	15	ibdmdb	PDO-10528							18942244	11486231	7450956	5057				Stool Collection #11	15	4024	Cincinnati							7th grade or less	Student							No	No	No
G111771	HSM7J4HW	H4024	H4024C13	metagenomics	24	2015-05-06	15	18	ibdmdb	PDO-10528							20130934	11636357	8388016	106561				Stool Collection #13	18	4024	Cincinnati							7th grade or less	Student							No	No	No
G111753	HSM7J4HY	H4024	H4024C14	metagenomics	25	2015-05-19	13	19	ibdmdb	PDO-10528							24410753	15349082	9044934	16737				Stool Collection #14	19	4024	Cincinnati							7th grade or less	Student							No	No	No
G110320	HSM7J4I5	H4024	H4024C16	metagenomics	29	2015-06-16	28	21	ibdmdb	PDO-10520							15513878	10492470	3881606	1139802				Stool Collection #16	21	4024	Cincinnati							7th grade or less	Student							No	No	No
G111816	HSM7J4I7	H4024	H4024C17	metagenomics	32	2015-07-01	15	22	ibdmdb	PDO-10528							16283110	9847418	6405416	30276				Stool Collection #17	22	4024	Cincinnati							7th grade or less	Student							No	No	No
G111789	HSM7J4I9	H4024	H4024C18	metagenomics	34	2015-07-20	19	23	ibdmdb	PDO-10528							14389565	8498056	5882195	9314				Stool Collection #18	23	4024	Cincinnati							7th grade or less	Student							No	No	No
G111890	HSM7J4O1	H4024	H4024C19	metagenomics	38	2015-08-17	28	25	ibdmdb	PDO-10529							21385236	15048360	6310437	26439				Stool Collection #19	25	4024	Cincinnati							7th grade or less	Student							No	No	No
G110337	HSM7J4NY	H4024	H4024C20	metagenomics	39	2015-08-21	4	26	ibdmdb	PDO-10520							21284687	13815596	7464284	4807				Stool Collection #20	26	4024	Cincinnati							7th grade or less	Student							No	No	No
G110339	HSM7J4O3	H4024	H4024C21	metagenomics	40	2015-08-26	5	27	ibdmdb	PDO-10520							20643435	15271553	5362836	9046				Stool Collection #21	27	4024	Cincinnati							7th grade or less	Student							No	No	No
G111895	HSM7J4O5	H4024	H4024C22	metagenomics	42	2015-09-14	19	28	ibdmdb	PDO-10529							19504680	12639266	6855839	9575				Stool Collection #22	28	4024	Cincinnati							7th grade or less	Student							No	No	No
G111881	HSM7J4O7	H4024	H4024C23	metagenomics	44	2015-09-24	10	29	ibdmdb	PDO-10529							29257194	21529693	7702408	25093				Stool Collection #23	29	4024	Cincinnati							7th grade or less	Student							No	No	No
G110327	HSM7J4O9	H4024	H4024C24	metagenomics	46	2015-10-07	13	30	ibdmdb	PDO-10520							24590557	17636992	6943743	9822				Stool Collection #24	30	4024	Cincinnati							7th grade or less	Student							No	No	No
G95681	HSM7CZ1T_P	H4027	H4027C2	metagenomics	2	2015-02-11	14	5	ibdmdb	PDO-8182		HiSeq 2x101 Paired Lane	LCSET-8733	C90P4ANXX/1,C90P4ANXX/2,C90P4ANXX/3,C90P4ANXX/4,C90P4ANXX/5,C90P4ANXX/6		6	16396039	16353180	8644	34215				Stool Collection #2	5	4027	Cincinnati	15						Some high school	Student							No	No	No
G110281	HSM7CZ1V	H4027	H4027C3	metagenomics	3	2015-02-24	13	6	ibdmdb	PDO-10520							27172697	20224822	6901667	46208				Stool Collection #3	6	4027	Cincinnati	15						Some high school	Student							No	No	No
G110292	HSM7CZ1Z	H4027	H4027C5	metagenomics	7	2015-03-24	13	8	ibdmdb	PDO-10520							18187957	13113792	5010909	63256				Stool Collection #5	8	4027	Cincinnati	15						Some high school	Student							No	No	No
G111845	HSM7CZ22	H4027	H4027C6	metagenomics	10	2015-04-08	15	9	ibdmdb	PDO-10529							10919449	7518889	3359489	41071				Stool Collection #6	9	4027	Cincinnati	15						Some high school	Student							No	No	No
G111875	HSM7J4GP	H4027	H4027C9	metagenomics	15	2015-05-19	13	13	ibdmdb	PDO-10529							21853414	14459980	7377796	15638				Stool Collection #9	13	4027	Cincinnati	15						Some high school	Student							No	No	No
G110315	HSM7J4GR	H4027	H4027C10	metagenomics	17	2015-06-02	14	14	ibdmdb	PDO-10520							18315704	13462231	4807852	45621				Stool Collection #10	14	4027	Cincinnati	15						Some high school	Student							No	No	No
G111854	HSM7J4NC	H4027	H4027C13	metagenomics	24	2015-07-21	20	18	ibdmdb	PDO-10529							14364064	9604725	4710153	49186				Stool Collection #13	18	4027	Cincinnati	15						Some high school	Student							No	No	No
G110331	HSM7J4NE	H4027	H4027C14	metagenomics	25	2015-07-28	7	19	ibdmdb	PDO-10520							10774095	7657083	3082464	34548				Stool Collection #14	19	4027	Cincinnati	15						Some high school	Student							No	No	No
G111889	HSM7J4NM	H4027	H4027C18	metagenomics	33	2015-09-22	13	23	ibdmdb	PDO-10529							19472839	14142146	5302510	28183				Stool Collection #18	23	4027	Cincinnati	15						Some high school	Student							No	No	No
G111883	HSMA33O1	H4027	H4027C19	metagenomics	35	2015-10-06	14	25	ibdmdb	PDO-10529							3859563	2771250	1073600	14713				Stool Collection #19	25	4027	Cincinnati	15						Some high school	Student							No	No	No
G110344	HSMA33O3	H4027	H4027C20	metagenomics	37	2015-10-20	14	26	ibdmdb	PDO-10520							2545483	1693756	762243	89484				Stool Collection #20	26	4027	Cincinnati	15						Some high school	Student							No	No	No
G111866	HSM67VID	H4028	H4028C2	metagenomics	1	2015-02-11	13	5	ibdmdb	PDO-10529							25023885	6047043	7087536	11889306				Stool Collection #2	5	4028	Cincinnati	13						7th grade or less	Student							No	No	No
G111856	HSM67VIF	H4028	H4028C3	metagenomics	3	2015-02-24	13	6	ibdmdb	PDO-10529							10729636	7291844	3216602	221190				Stool Collection #3	6	4028	Cincinnati	13						7th grade or less	Student							No	No	No
G95779	HSM67VIJ_P	H4028	H4028C5	metagenomics	8	2015-03-27	11	8	ibdmdb	PDO-8184		HiSeq 2x101 Paired Lane	LCSET-8734	C8G6HANXX/3,C8G6HANXX/4,C8G6HANXX/5,C8G6HANXX/6,C8G6HANXX/7,C8G6HANXX/8		6	17368408	17312257	107	56044				Stool Collection #5	8	4028	Cincinnati	13						7th grade or less	Student							No	No	No
G110294	HSM67VIL	H4028	H4028C6	metagenomics	9	2015-04-07	11	9	ibdmdb	PDO-10520							19684108	13179061	5453281	1051766				Stool Collection #6	9	4028	Cincinnati	13						7th grade or less	Student							No	No	No
G110313	HSM7J4GD	H4028	H4028C9	metagenomics	15	2015-05-20	13	13	ibdmdb	PDO-10520							21552888	13835956	7431073	285859				Stool Collection #9	13	4028	Cincinnati	13						7th grade or less	Student							No	No	No
G110305	HSM7J4MY	H4028	H4028C13	metagenomics	24	2015-07-17	14	18	ibdmdb	PDO-10520							20406659	14020076	5774437	612146				Stool Collection #13	18	4028	Cincinnati	13						7th grade or less	Student							No	No	No
G110335	HSM7J4N4	H4028	H4028C15	metagenomics	28	2015-08-17	31	20	ibdmdb	PDO-10520							15560229	10139752	5374621	45856				Stool Collection #15	20	4028	Cincinnati	13						7th grade or less	Student							No	No	No
G110342	HSM7J4N6	H4028	H4028C16	metagenomics	32	2015-09-10	24	21	ibdmdb	PDO-10520							22491804	14898819	5656235	1936750				Stool Collection #16	21	4028	Cincinnati	13						7th grade or less	Student							No	No	No
G111888	HSM7J4N8	H4028	H4028C17	metagenomics	33	2015-09-17	7	22	ibdmdb	PDO-10529							21125007	14798724	6052091	274192				Stool Collection #17	22	4028	Cincinnati	13						7th grade or less	Student							No	No	No
G111880	HSM7J4NA	H4028	H4028C18	metagenomics	34	2015-09-24	7	23	ibdmdb	PDO-10529							14892335	10565043	4203608	123684				Stool Collection #18	23	4028	Cincinnati	13						7th grade or less	Student							No	No	No
G95772	HSM7CYWS_P	H4030	H4030C1	metagenomics	0	2015-03-04	0	4	ibdmdb	PDO-8184		HiSeq 2x101 Paired Lane	LCSET-8734	C8G6HANXX/3,C8G6HANXX/4,C8G6HANXX/5,C8G6HANXX/6,C8G6HANXX/7,C8G6HANXX/8		6	7227508	6723822	42	503644				Stool Collection #1	4	4030	Cincinnati	16						Some high school	Student							No	No	No
G110289	HSM7CZ2Z	H4030	H4030C2	metagenomics	1	2015-03-17	13	5	ibdmdb	PDO-10520							11872790	7175423	3616109	1081258				Stool Collection #2	5	4030	Cincinnati	16						Some high school	Student							No	No	No
G110293	HSM7CZ32	H4030	H4030C3	metagenomics	4	2015-04-03	17	6	ibdmdb	PDO-10520							17731118	8722919	4747314	4260885				Stool Collection #3	6	4030	Cincinnati	16						Some high school	Student							No	No	No
G110288	HSM7CZ36	H4030	H4030C5	metagenomics	8	2015-04-29	14	8	ibdmdb	PDO-10520							16811281	12038080	4687171	86030				Stool Collection #5	8	4030	Cincinnati	16						Some high school	Student							No	No	No
G110309	HSM7CZ38	H4030	H4030C6	metagenomics	9	2015-05-12	13	9	ibdmdb	PDO-10520							21016804	14508227	5976679	531898				Stool Collection #6	9	4030	Cincinnati	16						Some high school	Student							No	No	No
G110297	HSM7J4L5	H4030	H4030C9	metagenomics	16	2015-06-25	15	13	ibdmdb	PDO-10520							18396187	12979706	5007856	408625				Stool Collection #9	13	4030	Cincinnati	16						Some high school	Student							No	No	No
G110307	HSM7J4L9	H4030	H4030C11	metagenomics	19	2015-07-21	7	15	ibdmdb	PDO-10520							16686707	12230143	4362379	94185				Stool Collection #11	15	4030	Cincinnati	16						Some high school	Student							No	No	No
G111892	HSM7J4ON	H4030	H4030C13	metagenomics	24	2015-08-20	7	18	ibdmdb	PDO-10529							15791192	10214400	5466999	109793				Stool Collection #13	18	4030	Cincinnati	16						Some high school	Student							No	No	No
G110328	HSM7J4OP	H4030	H4030C14	metagenomics	26	2015-09-03	14	19	ibdmdb	PDO-10520							11117990	7646401	3449629	21960				Stool Collection #14	19	4030	Cincinnati	16						Some high school	Student							No	No	No
G110326	HSM7J4OT	H4030	H4030C16	metagenomics	31	2015-10-08	15	21	ibdmdb	PDO-10520							19498759	11821500	5199935	2477324				Stool Collection #16	21	4030	Cincinnati	16						Some high school	Student							No	No	No
G111896	HSM7J4OV	H4030	H4030C17	metagenomics	31	2015-10-13	5	22	ibdmdb	PDO-10529							12050347	7690608	4168165	191574				Stool Collection #17	22	4030	Cincinnati	16						Some high school	Student							No	No	No
G111902	HSM7J4OX	H4030	H4030C18	metagenomics	35	2015-11-09	27	23	ibdmdb	PDO-10529							20791411	14351362	5987289	452760				Stool Collection #18	23	4030	Cincinnati	16						Some high school	Student							No	No	No
G111905	HSMA33JZ	H4030	H4030C19	metagenomics	37	2015-11-18	9	25	ibdmdb	PDO-10529							1021324	707976	302653	10695				Stool Collection #19	25	4030	Cincinnati	16						Some high school	Student							No	No	No
G95774	HSM7CZ2V_P	H4031	H4031C1	metagenomics	0	2015-03-09	0	4	ibdmdb	PDO-8184		HiSeq 2x101 Paired Lane	LCSET-8734	C8G6HANXX/3,C8G6HANXX/4,C8G6HANXX/5,C8G6HANXX/6,C8G6HANXX/7,C8G6HANXX/8		6	14028361	13826024	85	202252				Stool Collection #1	4	4031	Cincinnati	12						7th grade or less	Student							No	No	No
G110290	HSM7CZ3A	H4031	H4031C2	metagenomics	2	2015-03-24	15	5	ibdmdb	PDO-10520							17777650	13274882	4474141	28627				Stool Collection #2	5	4031	Cincinnati	12						7th grade or less	Student							No	No	No
G110295	HSM7CZ3C	H4031	H4031C3	metagenomics	4	2015-04-07	14	6	ibdmdb	PDO-10520							16249206	11701393	4510189	37624				Stool Collection #3	6	4031	Cincinnati	12						7th grade or less	Student							No	No	No
G110285	HSM7CZ3E	H4031	H4031C4	metagenomics	6	2015-04-22	15	7	ibdmdb	PDO-10520							13188099	9767072	3388972	32055				Stool Collection #4	7	4031	Cincinnati	12						7th grade or less	Student							No	No	No
G111873	HSM7CZ3G	H4031	H4031C5	metagenomics	8	2015-05-05	13	8	ibdmdb	PDO-10529							13444669	9272335	4163936	8398				Stool Collection #5	8	4031	Cincinnati	12						7th grade or less	Student							No	No	No
G111876	HSM7J4PA	H4031	H4031C6	metagenomics	10	2015-05-19	14	9	ibdmdb	PDO-10529							12689091	8696598	3976684	15809				Stool Collection #6	9	4031	Cincinnati	12						7th grade or less	Student							No	No	No
G110301	HSM7J4MK	H4031	H4031C9	metagenomics	16	2015-07-01	15	13	ibdmdb	PDO-10520							15687775	10785520	4720916	181339				Stool Collection #9	13	4031	Cincinnati	12						7th grade or less	Student							No	No	No
G111894	HSM7J4OB	H4031	H4031C13	metagenomics	24	2015-08-25	14	18	ibdmdb	PDO-10529							20704618	13851988	6788779	63851				Stool Collection #13	18	4031	Cincinnati	12						7th grade or less	Student							No	No	No
G110341	HSM7J4OE	H4031	H4031C14	metagenomics	26	2015-09-09	15	19	ibdmdb	PDO-10520							19927071	14565544	5326720	34807				Stool Collection #14	19	4031	Cincinnati	12						7th grade or less	Student							No	No	No
G111903	HSM7J4OL	H4031	H4031C18	metagenomics	35	2015-11-10	18	23	ibdmdb	PDO-10529							32555690	23154366	9068540	332784				Stool Collection #18	23	4031	Cincinnati	12						7th grade or less	Student							No	No	No
G110350	HSMA33JB	H4031	H4031C19	metagenomics	36	2015-11-17	7	25	ibdmdb	PDO-10520							25984208	19184571	6780958	18679				Stool Collection #19	25	4031	Cincinnati	12						7th grade or less	Student							No	No	No
G110348	HSMA33JD	H4031	H4031C20	metagenomics	38	2015-12-01	14	26	ibdmdb	PDO-10520							15344071	10737528	4598509	8034				Stool Collection #20	26	4031	Cincinnati	12						7th grade or less	Student							No	No	No
G111865	HSM7J4Q1	H4032	H4032C2	metagenomics	1	2015-03-24	13	5	ibdmdb	PDO-10529							21372560	14916483	6430398	25679				Stool Collection #2	5	4032	Cincinnati	12						7th grade or less	Student							No	No	No
G95700	HSM7J4Q3_P	H4032	H4032C3	metagenomics	4	2015-04-08	15	6	ibdmdb	PDO-8182		HiSeq 2x101 Paired Lane	LCSET-8733	C90P4ANXX/1,C90P4ANXX/2,C90P4ANXX/3,C90P4ANXX/4,C90P4ANXX/5,C90P4ANXX/6		6	13627109	13509055	6167	111887				Stool Collection #3	6	4032	Cincinnati	12						7th grade or less	Student							No	No	No
G111867	HSM7J4Q7	H4032	H4032C5	metagenomics	7	2015-05-05	14	8	ibdmdb	PDO-10529							17454871	11768659	5680927	5285				Stool Collection #5	8	4032	Cincinnati	12						7th grade or less	Student							No	No	No
G111877	HSM7J4Q9	H4032	H4032C6	metagenomics	10	2015-05-20	15	9	ibdmdb	PDO-10529							20780925	14688449	6085973	6503				Stool Collection #6	9	4032	Cincinnati	12						7th grade or less	Student							No	No	No
G110316	HSM7J4MS	H4032	H4032C7	metagenomics	12	2015-06-03	14	11	ibdmdb	PDO-10520							15082756	10896310	4148714	37732				Stool Collection #7	11	4032	Cincinnati	12						7th grade or less	Student							No	No	No
G111870	HSM7J4MW	H4032	H4032C9	metagenomics	16	2015-07-01	15	13	ibdmdb	PDO-10529							16588147	11206541	5369233	12373				Stool Collection #9	13	4032	Cincinnati	12						7th grade or less	Student							No	No	No
G110304	HSM7J4IC	H4032	H4032C10	metagenomics	18	2015-07-15	14	14	ibdmdb	PDO-10520							20088965	14615363	5469952	3650				Stool Collection #10	14	4032	Cincinnati	12						7th grade or less	Student							No	No	No
G110330	HSM7J4OZ	H4032	H4032C13	metagenomics	23	2015-08-25	13	18	ibdmdb	PDO-10520							9189726	5948323	3239650	1753				Stool Collection #13	18	4032	Cincinnati	12						7th grade or less	Student							No	No	No
[truncated: 3,617 more rows]
[truncated: 440 more columns]
