# Supplementary material for: Microbiota-assisted iron uptake promotes immune tolerance in the intestine
Source: Nat Commun. 2023 May 15;14:2790. doi: 10.1038/s41467-023-38444-2 (PMC10185671; doi:10.1038/s41467-023-38444-2)
Supplement: Supplementary file 6 — Supplementary Data 3 [file 41467_2023_38444_MOESM6_ESM.xlsx]

## Sheet: Sheet1
	Forward primer	Reverse primer
mq-HIF2α	ACGGAGGTCTTCTATGAGTTGGC	GTTATCCATTTGCTGGTCGGC
q-Renilla	GAATTTGCAGCATATCTTGAACCAT	GGATTTCACGAGGCCATGATAA
q-Luciferase	CCAGGGATTTCAGTCGATGT	AGAATCTCACGCAGGCAGTT
mq-β-actin	CGGTTCCGATGCCCTGAGGCTCTT	CGTCACACTTCATGATGGAATTGA
mq-18S	CTCAACACGGGAAACCTCAC	CGCTCCACCAACTAAGAACG
