# Supplementary material for: Microbiota-assisted iron uptake promotes immune tolerance in the intestine
Source: Nat Commun. 2023 May 15;14:2790. doi: 10.1038/s41467-023-38444-2 (PMC10185671; doi:10.1038/s41467-023-38444-2)
Supplement: Supplementary file 8 — Source Data [file 41467_2023_38444_MOESM8_ESM.xlsx]

## Sheet: figure1
figure1b. Intracellular iron level in Treg cells							figure1f. Percentages of IFNγ-, IL-17A- or IL-4-secreting CD4 T cells from WT or Tfrc cKO mice.
	Fe (ng/106)
WT	7.501	9.593	8.64	8.59	10.95			WT
Tfrc Cko	4.62	3.57	5.86				IFNγ	2.15	3.99	3.37	1.48	1.25	3.49	4.15
							IL-17A	0.71	0.45	0.59	0.59	0.88
figure1c. Kaplan–Meier survival curves of Tfrc cKO mice and their WT littermates.							IL-4	0.4	0.8	0.52	0.29	0.35	1.97	1.8
							Tfrc Cko
Age (days)	Tfrc Cko	WT					IFNγ	7.72	6.32	8.51	6.16	10.8	11.9	15.2
14	1						IL-17A	1.99	3.17	1.79	1.79	1.89
20	1						IL-4	6.22	12.9	10	10.3	8.18	6.87	6.83
20	1
21	1						figure1h. Treg percentage in splenic CD4 T cells
21	1
21	1						WT
23	1						6 days	9.93	14.6	13.6	10.8	12.4
23	1						21 days	12.5	9.77	8.36	8.93	11.1	12.5	12.6	13.2	11.2	13.2	11.9	12.8	11
23	1						Tfrc Cko
24	1						6 days	6.4	6.25	6.63	6.19	5.64
30		0					21 days	0.73	1.18	0.62	0.73	0.5	1.53	1.09	1.61	0.73	1.17	1.44	0.91	0.82
30		0
30		0					figure1i.Kaplan–Meier survival curves
30		0
30		0
30		0					Age (days)	cKO+ iron dextran	cko	WT
30		0					14		1
30		0					20		1
30		0					20		1
30		0					21		1
							21		1
							21		1
							23		1
							23		1
							23		1
							24		1
							50	0		0
							54	0		0
							54	0
							54	0
							58	0
							96	0
							106	1
							106	0
							106	0
							203	0
							190	0
							187	1
							200			0
							200			0
							200			0
							200			0

## Sheet: figure2
	figure2b. Summary of the frequencies of YFP+ Foxp3+ cells in CD4+ T cells
		Tfrc+/+Foxp3YFP-Cre/+
	Spl	4.06	4.07	3.64	4.22	4.69	4.69	3.58	4.7	2.55	2.42
	LNs	3.43	3.06	3.9	3.39	4.05	4.03	3.51		3.88	2.92
		Tfrcfl/fl Foxp3YFP-Cre/+
	Spl	3.43	2.32	2.84	2.88	2.48	2.24	2.56	2.32	1.56	1.2
	LNs	2.31	2.19	1.94	3.06	2.35	1.95	2.35	3.55	2.62	1.93
	figure2i. Percentages of c-Maf+ Treg cell or eTreg cell in YFP+ Foxp3+ Treg cells
		Tfrc+/+Foxp3YFP-Cre/+
	eTreg	30.8	32.3	25.7	32.3	30.2	43.2	42.7	50.4
	c-Maf+	10.6	10	15.7	9.06	12.1	10.2	12.9	12.7	17
		Tfrcfl/fl Foxp3YFP-Cre/+
	eTreg	11.6	13.9	8.06	11.4	10	11.6	10.5	14
	c-Maf+	1.86	1.54	0.9	1.37	1.35	2.15	0.85	1.96	0.86

## Sheet: figure3
figure3b. Iron dextran treatment increased the c-Maf+ Treg cells
	Mock			iron dextran
c-Maf+%	26.8	24.5	26.5	43.2	48.9	39
figure3d. Summary of the percentages of c-Maf+ Tregs in in vitro.
FeSO4(μM)	% c-Maf+ in Treg cells
1	19.3	10.7	14.6	16.6	17	17.1	24
2	15.2	15.1	12.1	17.5	16.2
10	21.8	27.8	23.7	23	21.4
50		43.7	25.3		25.7	27.9	37.4
100	45.5	32.1	26.1	26.5	32.5
figure3j. Summary of the percentages of c-Maf+ Tregs treated with FeSO4 or PT2385 in vitro
Mock				PT2385				FeSO4				FeSO4+PT2385
17	19.6	14.2	15.7	9.68	15.4	8.25	13.9	29.4	29.9		25.7	19.3	20.6		19.5

## Sheet: figure4
	figure4b. Summary of the percentages of YFP+Foxp3+ cells in total CD4 T cells from the indicated tissues.
		Foxp3YFP-Cre/+					Foxp3YFP-Cre/+Tfrcfl/fl
	Colon	6.3	7.07	9.43	8.2		0.4	0.51	0.67	0.71
	S.I.	2.48	4.31	4.1	2.62	2.63	0.34	0.63	0.9	0.83	0.97
	Lung	1.95	1.58	1.71			1.17	1	1
	figure4e. Summary of the proportions of Foxp3+ CD4+CD45+ T cells in Tfrc iKO or WT mice
		WT
	S.I.	17.8	27.7	26	23.1	27.1	28.9	22.7	17.5	21.9	24.5	19.6	17.5	13.5
	Colon	36.9	43.9	32.1	63.8	53.3	59.1	31.7	20.1	29.1	39.4	39.6	46.6	42.1	41.6	40.1	38.4	33.2	29.1	39.6	42.4	39.9
	Spl	12.3	11.9	12.8	13.2	12.4	12.2	12.2	12.3	10.2	12.9	11.5	15.1	15.7	15.8	14.9	15.4	16.5	14.4	16.3	18.3	15.2	15.3	14.1	16	14.5	11.1	12.4
	LNs	11	14.1	11.1	15	13.6	13.3	15.5	16.7	13.5	17.7	16.6	17.8	16.3	15.1	17.5	16.8	16.2	15.8	17.3	19.9	16.1	15.9	16.4	18.4	13.9	16.2	15.9
	Lung	6.41	12.2	10.6	9.89	13.1	6.92	6.4	9.34	13
	Liver	5.32	11	7.77	4.28	7.29	9.26	17	8.26
		iKO
	S.I.	12.6	15.3	16.8	7.79	18.2	10.1	7.51	10.2	12.8	6.92	15.1	7.89	11.1
	Colon	17	22.2	19.1	19.9	34.5	28.2	19.1	22.9	21.3	19.2	26.4	21.7	24.9	27	25.6	20.9	20.7	12.6	14.4	20.6	26.8
	Spl	9.53	9.12	12.2	10.1	10.3	11.7	11.9	12.4	13.8	15.6	14.6	18.4	15.9	18.4	16.6	12.2	16.4	14	16.9	16.4	15.4	14.6	14.5	10.2	18	13.5	13.8
	LNs	8.83	9.29	11.7	16	16.5	16.4	17.2	17.1	11.5	19	19.3	18.8	14.6	19	14.9	15.5	19.6	17.8	20.9	17.6	16.4	21.2	21.2	15.8	14.3	21	17.6
	Lung	10.7	11.9	10.6	13.2	7.95	8.48	10.2	15.1	8.8	9.95
	Liver	2.58	5.96	7.16	5.17
		figure4h. Acute inactivation of TfR1 resulted in slower weight gain
		Initial weight(%)
		wt									iko
	0 day	100	100	100	100	100	100	100	100	100	100	100	100	100	100	100	100	100	100
	4 days	102.27	101.14	101.46	103.6	103.97	104.75	102.91	101.44	100.75	104.3	101.38	101.82	98.35	97.28	100.69	99.89	106	97.52
	8 days	108.23	105.4	103.64	107.98	107.17	108.08	106.35	93.27	101.96	105.21	100.29	103.72	98.39	97.04	101.85	102.04	103.08	98.14
	12 days	111	107.57	107.77	115.08	110.46	108.33	107.12	105.71	103.35	107.79	102.36	104.28	100.18		104.28	106.13	106.11	98.14
		figure4j. Acute inactivation of TfR1 decreaased colon length
			WT			iKO
		colon length (cm)	6.7	6.8	7.2	5.9	5.9	6.3

## Sheet: figure5
	figure5a. labile iron levels determined by Calcein AM staining
	colon Treg
		SPF				Germ free				Germ free+Iron Dextran
	Calcein-AM MFI (x 10-3)	2.093	2.172	1.579	1.531	5.15	3.201	4.001	4.30148	1.455	2.309	1.368
	spleen Treg
		SPF								Germ free								Germ free+Iron Dextran
	Calcein-AM MFI (x 10-3)	2.637	3.617	6.153	3.551	4.594	6.92575	4.99034	7.25211	5.944	9.951	10.004	13.869	5.474	11.2163	8.6994	10.6628	2.448	1.192	2.856
	figure5c. Summary of the percentages of Foxp3+ cells in the spleen, colon, and small intestine (S.I.)
		SPF											germ free											germ free+iron
	Colon	23.4	30.7	27.8	24.7	27.9	30.5	26.7	37.1				23.4	20.3	20.6	22.2	14.9	23.6	10.8	13.2	22.8			22.8	27.7	29.1
	S.I.	15.9	16.9	18.7	20.8		18.3	15.8	22.8	19.2			18.3	15.5	12.7	19.6		18.1	20.2	24.3	24.6			18.1	15.1	15.2	20.4
	Spl	13.5	12.7	12.8	11.1	15.7	14.4	13.1	10.7	13.5	11	14.8	16	12.1	15	15.6	13.1	13.5	13.7	13.6	14.2	13.1	12.2	17.7	16.8	18.8	13.4	16.9
	figure5f. Summarized levels of labile iron (calcein-AM staining), c-Maf and HIF-2α in the colon Treg cells
		Mock						ABX						ABX+pentanoate
	Calcein-AM MFI (x 10-3)	4.73	5.36	5.23	4.54	4.34	5.42	9.04	7.12	6	7.66	5.96	6.21	4.02	4.58	5.19	6.98	4.38	4.72
		Mock									ABX									ABX+pentanoate
	c-Maf MFI (x 10-3)	14.98	12.86	12.54	13.82	12.17	13.89	14.05	14.63	13.24	5.71	8.06	9.9	9.69	8.04	7.87	8.47	7.26	8.71	13.19	9.18	9.78	14.84	9.95	8.83	14.59	9.29	9.32
		Mock												ABX												ABX+pentanoate
	HIF-2α MFI (x 10-3)	7.731	8.065	8.026	7.953	7.772	8.105	8.212	7.665	7.871	8.02	7.926	8.021	6.077	6.299	6.389	7.029	6.755	5.583	5.969	6.111	5.513	4.772	4.601	4.357	6.847	6.684	6.606	8.559	7.103	6.317	6.97	7.366	5.254	6.574	7.926	7.57
	figure5h. Treg% in colonic CD4 T cells
	mock	33.6	25.2	43.4	23.4	39.7	37.7	37.3	34.4	35.8	35.8	43.6	28.3	38.6	36.4	35	31.5	34.4	38.3	37.9	32.9	28.3	27.8
	ABX	12.9	6.35	15.9	16.7	7.63	20.5	15.1	16.8	18.9	17	19.4	16.6	9.2	17.4		16.1	13.4	4.85	15.7	14	13.7
	ABX+pentanoate	20.8	18.7	26.3	20.5	25.3	33.3	24.2	20.4	18.8	22.8	20.1	20.7	24.2	26	22.9	18.8	14.4	18.1	16.3	13.9	20	18.9

## Sheet: figure6
figure6b. erythroid parameters determined with a hematology analyzer										figure6c Serum iron levels after indicated treatment
		RBC(M/μL)		HCT(%)		HGB(g/dL)						Fe (μg/dL)
		DAY 0	DAY 7	DAY 0	DAY 7	DAY 0	DAY 7					Mock	Pentanoate
	MOCK	10.21	7	52	37.9	14.7	10					434.3	511.3
		10.32	7.8	53.5	41.5	15.2	11.7					383.34	823.14
		9.98	5.5	51.7	31.4	14.7	8.2					474.52	609.44
		9.89	5.54	51.7	30	14.5	8.2					348.34	494.08
		9.52	5.54	49.2	30.6	14	8					475.2	778.72
		9.93	7.71	51.8	45.4	13.6	12.1					395.72	564.4
		7.64	5.05	52.5	38.5	14.3	11
		9.99	6.84	39.6	25	11.1	7.4
		9.95	6.95	50	35.9	14.5	9.7			figure6e The lengths of colons (cm)
		10.93		47.4	36.9	14.3	10
		10.81	5.79	56.8	38.4	15.6	8.7
		9.74	6.56	53.6	31.1	14.3	9.6					7 days	15 days
		10.94	6.37	51.4	33	15.9	8.6				Mock	4	5.1
		10.57	6.38	59.7	35.1	15.4	9.4					4	5.1
		10.39	5.53	55.9	36.5	15.1	8.2					4.4	5.9
		10	4.08	51.9	28.4	14.5	6					4.1	5.5
		9.63	4.64	55.8	20.9	13.8	6.6					4	5.5
		10.98	6.57	47	25.7	16	9.3					4.2	5
		11.72	5.42	55.6	34.8	17	8.1					4	5.7
		9.76	7.22	59.1	34.4	14.4	10.7					4.5	5.1
		10.73	7.49	49.8	39.8	15.6	10.8					4	5.4
		10.79	5.83	54.4	39.7	15.8	7.9					4.5
		7.15	5.54	52.8	27.4	10.6	7.3					5.1
		7.98	7.33	34.9	25.6	11.8	10					4.1
		8.6	6.88	39.3	37.9	12.6	10					4.9
		11.14	5.69	42.6	36	16.3	8.6					4.7
				57.8	33.5						Pentanoate	5.1	6.6
	Pentanoate	10.32	7.61	52.4	43.8	14.8	11.3					4.4	7.1
		10.02	8.65	52.1	48.7	14.6	12						6.5
		10.38	8.25	53.3	47	15.3	12.1					4.7	6
		10.58	7.55	53.3	41	15.5	11.2					4.9	6.5
		10.63		58.7		15.8						5.1	6.2
		10.27		55		15.3						4.9	6
		10.6	8.78	54.4	47.9	15.6	13					4.6	6.9
		9.77	8.94	51.8	46.1	14.5	12					4.7	6.3
		10	10.51			14.5						5	6.2
		10.28	6.91	49.6	53.4	14.7	15.2					5.2
		10.01	6.71	51.7	42.2	14.9	10.2					5.1
		9.9	7.11	51.5	33.9	14.7	9.8					5
		10.18	9.38	50.1	37.7	14.9	13.2					5.7
		11.65		52.1	50	16.9	9.2
		11.4	7.82	58.5	34.7	16.5	11.4
		9.6	7.6	60	40.7	13.9	10.2			figure6g Histology scores of the colons
		9.71	7.14	47.5	38.3	14.1	8.8			Mock				Pentanoate
		10.92	8.07	50.8	34.5	15.8	10.7			7	5	7	7	5	5	5	3
		10.47	9.39	56.1	43.2	15.2	13.5
		10.41	7.94	51.9	46.8	15.1	11.4
		11.2	6.78	51.4	43.9	16.4	9.2
		10.8	10.29	52.7	38.3	15.8	14.7
		10.34	8.47	56.4	52.6	15.1	11.9
		10.53	8.88	55.1	46.1	15.3	13
		9.42	8.28	55	46.4	13.8	12
		11.4	8.44	52.7	43.5	16.5	12.3
				60.8	44.2

## Sheet: figure 7 
	figure7b.erythroid parameters measured using a Hematology Analyzer								figure7d The lengths of colons (cm)
		RBC(M/μL)		HGB(g/dL)		HCT(%)					Mock	Pentanoate
		0 day	37 days	0 day	37 days	0 day	37 days			Colon length (cm)	5.2	5
	MOCK	10.73	9.95	15.8	14.2	55.7	49.4				5	5.1
		10.72	8.72	16.2	12.4	56.9	42.7				5.5	6
		10.06	10.4	15.3	11.5	54.1	38.8				5.5	5.7
		10.29	8.17	15.1	13.7	52.2	47.8				5.1	5.5
		10.88	10.26	16.5	13.2	56.6	46				5.2	6
		10.3	9.16	15.4	13.4	54.8	46.5				5	5.5
		11.09	9.77	16.6	13.4	59.7	48.3				4.9	6
		10.73	9.56	15.8	14	54.9	47.9				4.6	6.1
		10.34	8.24	15.8	11.7	55.1	44				4.5	6.7
		10.62	8.92	16	12.2	56.1	41.8				4.5	5.7
		10.06	8.82	15.8	12.3	54.8	43.3				4.9	6
		10.63	8.96	16.1	12.2	56.3	43.4				4.6	6
		9.53	7.78	14.7	11.5	48.9	40.7				4.8	5.1
		10.45	8.19	15.7	11.6	54.1	41				4.7	6
		10.33	8.8	15.7	11.9	53.4	41.9				4.7	6
	Pentanoate	10.53	10.28	15.4	14.2	52.6	50.6				4.7	5.9
		10.01	10.67	15.2	15.4	52	55.6
		10.58	10.2	15.6	14	52.5	48.6
		10.29	10.21	15.4	14.1	56.3	49.9
		10.44	9.83	15.7	14.2	54.4	50.3
		10.76	10.1	15.8	13.9	54.8	48.2		figure7f Histological score of the colons
		10.82	10.43	16.3	15.4	60.9	55.4
		10.2	10.52	15.4	14.2	54.8	49.8			Mock	3	5	4	6	6
		10.76	10.14	16	14	56.6	47.5			Pentanoate	0	1	2	2	1
		11.48	10.79	17	14.2	58.9	49.2
		11.02	10.33	16.5	15.3	57.4	53.3
		9.74	10.78	14.8	14.7	50.7	51.4
		10.2	11.12	15.3	14.7	53.5	51.2
		10.47	10.5	15.7	15.3	54.2	55.4
		10.05	10.45	15.5	14.7	54.2	51.1
		10.2		15.4	14.9	53.2	51.9

## Sheet: Supplementary Figure 1
		Supplementary Figure 1d Numbers of indicated immune cells in the spleen															Supplementary Figure 1e numbers of indicated cells in the thymus
		cell number (x10-6)																	cell number (x10-6)
WT	CD4	4.1022	3.0263	2.413	3.3462	4.44288	4.09344	4.901	5.7141	6.52488	5.148						WT	CD4 SP	15.707	13.032	8.3328	11.2725	15.6648	10.2312	7.2576	11.6672	14.863
	CD8	2.04792	3.8192	2.625	1.8762	1.6435	1.83196	2.40864	2.3712	2.4476	3.0177	4.08456	3.06072	3.04056				CD8 SP	9.9246	10.026	5.7792	8.505	4.3371	4.29084	4.94208	7.06104
	B	32.34	25.81	26.53	31.96	31.09												DN	8.5068	4.608	3.0688	3.807	6.5148	2.39076	1.67424	2.68164	3.37176
	Myeloid	5.61	5.53	6.21	5.08	5.01	4.03	6.34	4.39									DP	104.806	152.28	94.752	111.375	150.792	85.5036	118.357	122.774
	NK	1.69	1.97	1.89	1.15	0.93	1.41	0.96	0.79								cko	CD4 SP	6.426	3.184	1.494	1.5888	0.6989	0.98604	1.59744	0.8385	1.7954
cko	CD4	6.424	9.338	7.544	4.4844	9.59348	9.86	8.4	6.1465	6.6024	9.2184	11.8188	7.965					CD8 SP	2.484	1.192	0.777	1.0944	0.23345	0.66825	0.7371	1.01994
	CD8	8.14	11.648	16.182	7.9632	9.154	4.8379	12.0536	14.152	9.264	8.721	10.6848	9.4392	10.575	6.288			DN	3.042	0.756	0.36	0.9168	0.464	0.37422	0.33072	0.2808	0.56918
	B	5.59	6.65	11.74	10.7	8.28												DP	6.057	2.872	0.369	1.2	1.392	0.82566	0.029055	0.22347
	Myeloid	14.25	14.37	14.01	11.37	15.88	13.9	11.99	9.24
	NK	0.37	0.33	0.43	0.45	0.37	0.24	0.28	0.13								Supplementary Figure 1f Effector T cell (CD44hiCD62Llo) percentages in the spleen
# of indicated cells in the LNs (x10-6)																		CD62LlowCD44hi (%)
WT	CD4	3.04341	3.382	2.166	2.06248	2.17651	2.98116	2.22	2.24	2.72	2.3	2.31	2.23	2.57			WT	CD4	23.4	24.5	20.2	18.8	16.9	18	22	24.1
	CD8	1.68315	2.166	1.4934	1.088	1.40182	2.2339	1.3	1.14	1.47	1.18	1.07	1.23	1.37				CD8	13.9	19.9	15.8	16.7	9.87	6.06	11.9	8.5
	B	0.68	0.52	0.76	1.19	0.86											cko	CD4	81.2	74.8	68.3	69.4	87.3	81.4	85	87.8
	myloid	0.13	0.1	0.1	0.16													CD8	82.4	78.7	86.3	79	79.4	74.8	88.5	81.7
	NK	0.03	0.03	0.04	0.03	0.03	0.03	0.04	0.04	0.04
cko	CD4	6.93	6.468	7.084	9.62	14.85	8.47	14.6	8.62	6.76	10.88	13.15	11.84	8.33
	CD8	8.08	7.434	7.3815	10.54	7.25	10.28	9.29	7.13	13.68	7.51	13.85	14.93	10.82
	B	5.73	3.25	3.12	3.19	2.95
	myloid	1.54	1.69	1.88	1.16
	NK	0.09	0.11	0.1	0.1	0.18	0.22	0.13	0.09
		# of cells in the PBMC(K/μL)
WT	CD4	0.23	0.28	0.27	0.15	0.16	0.38	0.4	0.25	0.24
	CD8	0.21	0.23	0.37	0.29	0.27	0.24	0.33	0.34	0.3	0.43
	B	0.58	0.43	0.98	0.58	0.93	0.5
	Myeloid	2.32	1.74	1.86
	NK	0.05	0.03	0.07	0.07	0.04	0.07	0.05
cko	CD4	0.36	0.29	0.17	0.22	0.66	0.3	0.4
	CD8	0.76	0.95	1.59	0.42	1.28	1.36	0.86	0.87
	B	0.51	0.16	0.59	0.15	0.06
	Myeloid	1.61	1.72	2.55	2.61
	NK	0.01	0.03	0.02	0.01	0.02	0.02	0.02
		# of indicated cells in the bone marrow (x10-6)
WT	CD4	0.2	0.16	0.21	0.18	0.17	0.12	0.12	0.12	0.18	0.12
	CD8	0.13	0.2	0.48	0.35	0.12	0.2	0.2
	B	4.32	7	5.05	3.39	4.1
	Myeloid	13.85	10.56	13.31	13.12
	NK	0.23	0.23	0.22	0.29	0.28	0.18	0.38	0.4	0.15	0.16
cko	CD4	0.35	0.65	0.32	0.17	0.19	0.6	0.21	0.26	0.17
	CD8	1.28	1.25	0.76	0.93	0.68	1.07	0.76
	B	0.27	0.06	0.12	0.09	0.12
	Myeloid	10.21	8.16	12.38	10.17	8.76
	NK	0.02	0.07	0.06	0.04	0.03	0.03	0.04	0.05	0.05	0.04
		# of indicated cells in the liver (x10-6)
WT	CD4	2.59	2.47	2.67	2.7	3.21	3.16	2.58	1.75
	CD8	2.4	2.67	3.23	4.15	4.35	4.3	2.67	2.5
	B	4.15	4.58	4.39	4.85
	Myeloid	3.56	2.79	1.53	1.01
	NK	2.34	2.21	2.82	3.53	3.74	3.14	3.21	3.13	3.14
cko	CD4	11.12	13.94	12.17	18.89	10.64	13.65	11.37	13.95
	CD8	20.87	19.52	24.55	33.9	34.55	34.42	26.14	30.73
	B	1.91	4.04	2.33
	Myeloid	29.72	41.2	44.78
	NK	1.3	2.44	1.48	0.97	2.42	1.32	2.98	1.6	1.67
		# of indicated cells in the lung (x10-6)
WT	CD4	1.92	1.69	2.35	3.04	3.24	3.54
	CD8	1.06	1.13	2.25	2.39	2.53	2.77
	B	3.23	2.5	3.59
	Myeloid	4.32	7.18	3.14
	NK	0.98	1.19	1.01	0.51	0.46
cko	CD4	13.8	14.81	17.55	8.91	9.64	11.5	17.85
	CD8	15.44	24.79	12.32	11.58	24.36	14.63	21.79
	B	3.91	4.05	4.82	3.04	5.28
	Myeloid	13.2	10.9	13.2
	NK	0.48	0.37	0.48	0.45	0.26

## Sheet: Supplementary Figure 3
			Supplementary Figure 3c Treg % in the gated CD4 SP thymocytes
	WT	2.8	2.12	2.65	2.93	2.83	2.94	3.71	3.15	3.83	3.49
	cko	2.8	2.12	2.65	2.93	2.83	2.94	3.71	3.15	3.83	3.49
			Supplementary Figure 3e . Percentages of effector Treg cells and c-Maf+ Treg cells in splenic Treg cells
		WT					cko
	eTreg	16.7	15.7	21.3	19.2	21.2	6.56	7.42	10.7	7.52	5.32
	c-Maf+	37.3	33.3	39.5	34	33	19.4	15.4	19.5	12.2	14.4

## Sheet: Supplementary Figure 4
	Supplementary Figure 4d Summary of the percentage of Foxp3+ in CD4+CD45.2+ cells of indicated tissues
	Foxp3+ % (CD45.2+CD4+)
		WT						cko
	Spl	8.96	9.44	10.1	7.87	9.39	9.48	6.36	5.46	6.8	4.29	4.25	4.6
	LNs	8.55	12.4	15.8	15	14.5	12.5	7.7	4.11	7.52	6.39	5.82	6.61
	S.I.	10.8	12.2	7.98	8.99	11.8	14.7	1.12	2.36	3.25	1.67	0.82	1.76
	Colon	11.5	11	12.4	9.91	22.4		0.94	1.49	1.42	0.4	1.77
	Supplementary Figure 4f Summary of the percentages of eTreg (CD62LlowCD44hi) or c-Maf+ cells among the gated CD4+CD45.2+Foxp3+ cells
		WT				cko
	eTreg	24.2	20.4	26.8	35.6	7.89	7.95	8.28	9.45
	c-Maf+	25.9	28.4	33.3		1.18	1.71	2

[truncated: 5 more sheets: Supplementary Figure 5, Supplementary Figure 6, Supplementary Figure 7, Supplementary Figure 8, Supplementary Figure 9]
